# Supplementary material for: (1,10-Phenanthroline-κ2 N,N′)bis­(2-thioxo-1,2-dihydro­pyridine-3-car­box­yl­ato-κ2 O,S)manganese(II)
Source: Acta Crystallogr Sect E Struct Rep Online. 2010 May 15;66(Pt 6):m646. doi: 10.1107/S160053681001514X (PMC2979431; doi:10.1107/S160053681001514X)
Supplement: Supplementary file 1 [file e-66-0m646-sup1.cif]

##############################################################################
###                                                                        ###
###        Electronic paper (Acta Crystallographica Section E)             ###
###                                                                        ###
##############################################################################
#                                                                            #
# This CIF contains the data in a paper accepted for publication in Acta     #
# Crystallographica Section E. It conforms to the requirements of Notes      #
# for Authors for Section E, and has been peer reviewed under the auspices   #
# of the IUCr Commission on Journals.                                        #
#                                                                            #
# Full details of the Crystallographic Information File format               #
# are given in the paper "The Crystallographic Information File (CIF):       #
# a New Standard Archive File for Crystallography" by S. R. Hall, F. H.      #
# Allen and I. D. Brown [Acta Cryst. (1991), A47, 655-685].                  #
#                                                                            #
# The current version of the core CIF dictionary is obtainable from          #
# ftp://ftp.iucr.org/pub/cif_core.dic. The current version number is 2.4.    #
#                                                                            #
# Software is freely available for graphical display of the structure(s) in  #
# this CIF.  For information consult the CIF home page http://www.iucr.org/  #
# cif/home.html                                                              #
#                                                                            #
# This file may be used for bona fide research purposes within the           #
# scientific community so long as proper attribution is given to the journal # 
# article from which it was obtained.                                        #
#                                                                            #
##############################################################################
                                             
data_I
_audit_creation_method     SHELXL-97
_chemical_name_systematic
;
(1,10-Phenanthroline-\k^2^<i>N</i>,<i>N</i>')bis(2-thioxo-1,2-
dihydropyridine-3-carboxylato-\k^2^<i>O</i>,<i>S</i>)manganese(II)
;
_chemical_name_common     ?
_chemical_formula_moiety     'C24 H16 Mn N4 O4 S2'
_chemical_formula_sum     'C24 H16 Mn N4 O4 S2'
_chemical_formula_iupac     '[Mn (C6 H4 N1 O2 S)2 (C12 H8 N2)]'
_chemical_formula_weight     543.47
_chemical_melting_point     ?
_symmetry_cell_setting     Triclinic
_symmetry_space_group_name_H-M     'P -1'
_symmetry_space_group_name_Hall     '-P 1'
loop_
    _symmetry_equiv_pos_as_xyz
    'x, y, z'
    '-x, -y, -z'
_cell_length_a     7.2369(7)
_cell_length_b     11.0966(12)
_cell_length_c     15.1290(17)
_cell_angle_alpha     105.177(6)
_cell_angle_beta     90.079(5)
_cell_angle_gamma     102.429(5)
_cell_volume     1142.9(2)
_cell_formula_units_Z     2
_cell_measurement_reflns_used     7683
_cell_measurement_theta_min     1.95
_cell_measurement_theta_max     26.50
_cell_measurement_temperature     296(2)
_exptl_crystal_description     'needle'
_exptl_crystal_colour     red
_exptl_crystal_size_max     .426
_exptl_crystal_size_mid     .089
_exptl_crystal_size_min     .069
_exptl_crystal_density_diffrn     1.579
_exptl_crystal_density_meas     ?
_exptl_crystal_density_method     'not measured'
_exptl_crystal_F_000     554
_exptl_absorpt_coefficient_mu     0.801
_exptl_absorpt_correction_type     multi-scan
_exptl_absorpt_process_details     '(SADABS; Sheldrick, 1996)'
_exptl_absorpt_correction_T_min     0.918
_exptl_absorpt_correction_T_max     0.946
_exptl_special_details
;
;
_diffrn_ambient_temperature     296(2)
_diffrn_radiation_type     MoK\a
_diffrn_radiation_wavelength     0.71073
_diffrn_radiation_source     'fine-focus sealed tube'
_diffrn_radiation_monochromator     graphite
_diffrn_measurement_device_type     'Bruker APEXII area-detector'
_diffrn_measurement_method     '\w scans'
_diffrn_detector_area_resol_mean     ?
_diffrn_reflns_number     16022
_diffrn_reflns_av_R_equivalents     0.0196
_diffrn_reflns_av_sigmaI/netI     0.0190
_diffrn_reflns_theta_min     1.95
_diffrn_reflns_theta_max     26.50
_diffrn_reflns_theta_full     26.50
_diffrn_measured_fraction_theta_max     0.974
_diffrn_measured_fraction_theta_full     0.974
_diffrn_reflns_limit_h_min     -9
_diffrn_reflns_limit_h_max     9
_diffrn_reflns_limit_k_min     -13
_diffrn_reflns_limit_k_max     13
_diffrn_reflns_limit_l_min     -15
_diffrn_reflns_limit_l_max     18
_diffrn_standards_number     0
_diffrn_standards_interval_count     0
_diffrn_standards_interval_time     0
_diffrn_standards_decay_%     0
_refine_special_details
;
Refinement of <i>F</i>^2^ against ALL reflections. The weighted <i>R</i>-factor
wR and goodness of fit <i>S</i> are based on <i>F</i>^2^, conventional
<i>R</i>-factors <i>R</i> are based on <i>F</i>, with <i>F</i> set to zero for
negative <i>F</i>^2^. The threshold expression of <i>F</i>^2^ >
\s(<i>F</i>^2^) is used only for calculating <i>R</i>-factors(gt) etc. and is
not relevant to the choice of reflections for refinement. <i>R</i>-factors
based on <i>F</i>^2^ are statistically about twice as large as those based on
<i>F</i>, and <i>R</i>- factors based on ALL data will be even larger.
;
_reflns_number_total     4600
_reflns_number_gt     3945
_reflns_threshold_expression     I>2\s(I)
_refine_ls_structure_factor_coef     Fsqd
_refine_ls_matrix_type     full
_refine_ls_R_factor_gt     0.0314
_refine_ls_wR_factor_gt     0.0895
_refine_ls_wR_factor_ref     0.0931
_refine_ls_goodness_of_fit_ref     1.058
_refine_ls_restrained_S_all     1.058
_refine_ls_number_reflns     4600
_refine_ls_number_parameters     316
_refine_ls_number_restraints     0
_refine_ls_hydrogen_treatment     constr
_refine_ls_weighting_scheme     calc
_refine_ls_weighting_details
         'calc w=1/[\s^2^(Fo^2^)+(0.0545P)^2^+0.2746P] where P=(Fo^2^+2Fc^2^)/3'
_atom_sites_solution_hydrogens     geom
_atom_sites_solution_primary     direct
_atom_sites_solution_secondary     difmap
_refine_ls_shift/su_max     0.001
_refine_ls_shift/su_mean     0.000
_refine_diff_density_max     0.500
_refine_diff_density_min     -0.447
_refine_ls_extinction_method     none
_refine_ls_extinction_coef     ?
loop_
    _atom_type_symbol
    _atom_type_description
    _atom_type_scat_dispersion_real
    _atom_type_scat_dispersion_imag
    _atom_type_scat_source
    'C' 'C' 0.0033 0.0016
                         'International Tables Vol C Tables 4.2.6.8 and 6.1.1.4'
    'H' 'H' 0.0000 0.0000
                         'International Tables Vol C Tables 4.2.6.8 and 6.1.1.4'
    'N' 'N' 0.0061 0.0033
                         'International Tables Vol C Tables 4.2.6.8 and 6.1.1.4'
    'O' 'O' 0.0106 0.0060
                         'International Tables Vol C Tables 4.2.6.8 and 6.1.1.4'
    'S' 'S' 0.1246 0.1234
                         'International Tables Vol C Tables 4.2.6.8 and 6.1.1.4'
    'Mn' 'Mn' 0.3368 0.7283
                         'International Tables Vol C Tables 4.2.6.8 and 6.1.1.4'
_computing_data_collection     'APEX2 (Bruker, 2006)'
_computing_cell_refinement     'SAINT (Bruker, 2006)'
_computing_data_reduction     'SAINT (Bruker, 2006)'
_computing_structure_solution     'SHELXS97 (Sheldrick, 2008)'
_computing_structure_refinement     'SHELXL97 (Sheldrick, 2008)'
_computing_molecular_graphics     'SHELXTL (Sheldrick, 2008)'
_computing_publication_material     'SHELXTL (Sheldrick, 2008)'
loop_
    _atom_site_type_symbol
    _atom_site_label
    _atom_site_fract_x
    _atom_site_fract_y
    _atom_site_fract_z
    _atom_site_U_iso_or_equiv
    _atom_site_adp_type
    _atom_site_calc_flag
    _atom_site_refinement_flags
    _atom_site_occupancy
    _atom_site_disorder_assembly
    _atom_site_disorder_group
    Mn Mn1 0.19275(4) 0.18006(3) 0.772122(17) 0.03375(10) Uani d . 1 . .
    S S1 0.00472(7) 0.35983(5) 0.78952(4) 0.04714(14) Uani d . 1 . .
    S S2 0.36963(7) -0.00932(5) 0.74720(3) 0.04092(13) Uani d . 1 . .
    O O1 0.3743(2) 0.28650(14) 0.69924(10) 0.0498(4) Uani d . 1 . .
    O O2 0.5749(2) 0.46218(16) 0.68907(15) 0.0721(5) Uani d . 1 . .
    O O3 -0.01444(18) 0.04438(13) 0.67939(9) 0.0439(3) Uani d . 1 . .
    O O4 -0.17076(19) -0.15020(15) 0.60409(12) 0.0582(4) Uani d . 1 . .
    N N1 -0.0514(2) 0.49770(16) 0.68254(12) 0.0444(4) Uani d . 1 . .
    H H1A -0.1632 0.4842 0.7025 0.053 Uiso calc R 1 . .
    N N2 0.4711(2) -0.11197(14) 0.58227(10) 0.0343(3) Uani d . 1 . .
    H H2A 0.5761 -0.1048 0.6120 0.041 Uiso calc R 1 . .
    N N3 0.3797(2) 0.27032(14) 0.90459(10) 0.0371(3) Uani d . 1 . .
    N N4 0.0141(2) 0.14250(14) 0.88879(10) 0.0358(3) Uani d . 1 . .
    C C1 0.2553(2) 0.45880(16) 0.67164(12) 0.0337(4) Uani d . 1 . .
    C C2 0.0761(2) 0.43864(17) 0.70980(12) 0.0348(4) Uani d . 1 . .
    C C3 -0.0163(3) 0.5755(2) 0.62681(17) 0.0537(5) Uani d . 1 . .
    H H3A -0.1104 0.6137 0.6123 0.064 Uiso calc R 1 . .
    C C4 0.1556(3) 0.5983(2) 0.59186(18) 0.0577(6) Uani d . 1 . .
    H H4A 0.1817 0.6518 0.5532 0.069 Uiso calc R 1 . .
    C C5 0.2918(3) 0.5393(2) 0.61535(15) 0.0484(5) Uani d . 1 . .
    H H5A 0.4112 0.5547 0.5924 0.058 Uiso calc R 1 . .
    C C6 0.4134(2) 0.39785(18) 0.68957(13) 0.0382(4) Uani d . 1 . .
    C C7 0.1537(2) -0.09387(15) 0.58063(11) 0.0299(3) Uani d . 1 . .
    C C8 0.3275(2) -0.07335(15) 0.63130(11) 0.0296(3) Uani d . 1 . .
    C C9 0.4617(3) -0.16086(18) 0.49032(13) 0.0410(4) Uani d . 1 . .
    H H9A 0.5672 -0.1836 0.4614 0.049 Uiso calc R 1 . .
    C C10 0.2993(3) -0.17670(18) 0.44038(13) 0.0426(4) Uani d . 1 . .
    H H10A 0.2921 -0.2076 0.3768 0.051 Uiso calc R 1 . .
    C C11 0.1431(3) -0.14547(17) 0.48677(12) 0.0371(4) Uani d . 1 . .
    H H11A 0.0285 -0.1597 0.4537 0.045 Uiso calc R 1 . .
    C C12 -0.0237(2) -0.06449(17) 0.62609(12) 0.0348(4) Uani d . 1 . .
    C C13 0.5588(3) 0.3343(2) 0.91191(15) 0.0478(5) Uani d . 1 . .
    H H13A 0.6175 0.3449 0.8589 0.057 Uiso calc R 1 . .
    C C14 0.6625(3) 0.3863(2) 0.99610(18) 0.0597(6) Uani d . 1 . .
    H H14A 0.7872 0.4319 0.9990 0.072 Uiso calc R 1 . .
    C C15 0.5799(3) 0.3698(2) 1.07374(16) 0.0605(6) Uani d . 1 . .
    H H15A 0.6489 0.4033 1.1300 0.073 Uiso calc R 1 . .
    C C16 0.3900(3) 0.30230(19) 1.06979(14) 0.0487(5) Uani d . 1 . .
    C C17 0.2905(4) 0.2797(2) 1.14779(14) 0.0637(7) Uani d . 1 . .
    H H17A 0.3542 0.3082 1.2054 0.076 Uiso calc R 1 . .
    C C18 0.1066(4) 0.2179(2) 1.13941(14) 0.0627(6) Uani d . 1 . .
    H H18A 0.0455 0.2055 1.1914 0.075 Uiso calc R 1 . .
    C C19 0.0049(3) 0.17163(19) 1.05273(13) 0.0457(5) Uani d . 1 . .
    C C20 -0.1876(3) 0.1079(2) 1.03977(16) 0.0551(5) Uani d . 1 . .
    H H20A -0.2563 0.0957 1.0898 0.066 Uiso calc R 1 . .
    C C21 -0.2720(3) 0.0644(2) 0.95414(16) 0.0555(5) Uani d . 1 . .
    H H21A -0.3993 0.0226 0.9450 0.067 Uiso calc R 1 . .
    C C22 -0.1675(3) 0.0825(2) 0.87992(14) 0.0453(5) Uani d . 1 . .
    H H22A -0.2273 0.0512 0.8214 0.054 Uiso calc R 1 . .
    C C23 0.2953(3) 0.25494(16) 0.98230(12) 0.0361(4) Uani d . 1 . .
    C C24 0.0995(3) 0.18802(16) 0.97393(11) 0.0353(4) Uani d . 1 . .
loop_
    _atom_site_aniso_label
    _atom_site_aniso_U_11
    _atom_site_aniso_U_22
    _atom_site_aniso_U_33
    _atom_site_aniso_U_12
    _atom_site_aniso_U_13
    _atom_site_aniso_U_23
    Mn1 0.02949(16) 0.04268(17) 0.03019(15) 0.00816(12) 0.00431(11) 0.01164(11)
    S1 0.0363(3) 0.0591(3) 0.0559(3) 0.0184(2) 0.0149(2) 0.0262(2)
    S2 0.0370(3) 0.0583(3) 0.0304(2) 0.0211(2) -0.00322(18) 0.0087(2)
    O1 0.0458(8) 0.0585(9) 0.0614(9) 0.0264(7) 0.0261(7) 0.0324(7)
    O2 0.0258(7) 0.0607(10) 0.1294(16) 0.0085(7) 0.0033(8) 0.0257(10)
    O3 0.0338(7) 0.0520(8) 0.0431(7) 0.0175(6) -0.0025(6) 0.0015(6)
    O4 0.0251(7) 0.0556(9) 0.0845(11) 0.0056(6) 0.0012(7) 0.0055(8)
    N1 0.0258(8) 0.0488(9) 0.0600(10) 0.0101(7) 0.0018(7) 0.0155(8)
    N2 0.0237(7) 0.0384(8) 0.0398(8) 0.0068(6) 0.0034(6) 0.0088(6)
    N3 0.0309(8) 0.0392(8) 0.0397(8) 0.0069(6) 0.0023(6) 0.0091(6)
    N4 0.0312(8) 0.0431(8) 0.0337(7) 0.0068(6) 0.0039(6) 0.0126(6)
    C1 0.0252(8) 0.0355(9) 0.0390(9) 0.0051(7) 0.0017(7) 0.0093(7)
    C2 0.0256(8) 0.0366(9) 0.0396(9) 0.0069(7) -0.0006(7) 0.0056(7)
    C3 0.0442(12) 0.0476(12) 0.0755(15) 0.0130(9) -0.0049(11) 0.0249(11)
    C4 0.0528(13) 0.0516(13) 0.0778(16) 0.0087(10) 0.0017(11) 0.0356(11)
    C5 0.0365(10) 0.0503(12) 0.0627(13) 0.0071(9) 0.0080(9) 0.0246(10)
    C6 0.0277(9) 0.0465(11) 0.0408(10) 0.0121(8) 0.0068(7) 0.0093(8)
    C7 0.0272(8) 0.0311(8) 0.0327(8) 0.0059(7) 0.0008(7) 0.0116(7)
    C8 0.0251(8) 0.0325(8) 0.0331(8) 0.0065(7) 0.0037(6) 0.0122(7)
    C9 0.0351(10) 0.0434(10) 0.0412(10) 0.0068(8) 0.0134(8) 0.0070(8)
    C10 0.0505(11) 0.0438(10) 0.0316(9) 0.0081(9) 0.0064(8) 0.0085(8)
    C11 0.0384(10) 0.0388(9) 0.0348(9) 0.0073(8) -0.0041(8) 0.0121(7)
    C12 0.0268(9) 0.0444(10) 0.0365(9) 0.0113(8) -0.0026(7) 0.0138(8)
    C13 0.0350(10) 0.0499(11) 0.0556(12) 0.0067(9) 0.0013(9) 0.0116(9)
    C14 0.0373(11) 0.0523(13) 0.0772(16) 0.0003(9) -0.0113(11) 0.0038(11)
    C15 0.0576(14) 0.0582(14) 0.0522(13) 0.0084(11) -0.0176(11) -0.0050(11)
    C16 0.0562(13) 0.0429(11) 0.0398(10) 0.0100(9) -0.0091(9) -0.0005(8)
    C17 0.0877(19) 0.0659(15) 0.0296(10) 0.0140(14) -0.0078(11) 0.0014(9)
    C18 0.0849(18) 0.0659(15) 0.0326(10) 0.0115(13) 0.0107(11) 0.0096(10)
    C19 0.0589(13) 0.0445(11) 0.0364(10) 0.0150(10) 0.0125(9) 0.0125(8)
    C20 0.0552(13) 0.0636(14) 0.0526(12) 0.0130(11) 0.0249(11) 0.0261(10)
    C21 0.0379(11) 0.0710(15) 0.0595(13) 0.0040(10) 0.0136(10) 0.0274(11)
    C22 0.0320(10) 0.0594(12) 0.0453(11) 0.0054(9) 0.0049(8) 0.0192(9)
    C23 0.0403(10) 0.0333(9) 0.0329(9) 0.0099(8) 0.0004(7) 0.0045(7)
    C24 0.0399(10) 0.0355(9) 0.0319(9) 0.0112(8) 0.0058(7) 0.0093(7)
_geom_special_details
;
All esds (except the esd in the dihedral angle between two l.s. planes) are
estimated using the full covariance matrix. The cell esds are taken into
account individually in the estimation of esds in distances, angles and
torsion angles; correlations between esds in cell parameters are only used
when they are defined by crystal symmetry. An approximate (isotropic)
treatment of cell esds is used for estimating esds involving l.s. planes.
;
loop_
    _geom_bond_atom_site_label_1
    _geom_bond_atom_site_label_2
    _geom_bond_site_symmetry_2
    _geom_bond_distance
    _geom_bond_publ_flag
    Mn1 O1 . 2.0868(14) ?
    Mn1 O3 . 2.0975(13) ?
    Mn1 N4 . 2.2627(15) ?
    Mn1 N3 . 2.2822(15) ?
    Mn1 S1 . 2.6067(6) ?
    Mn1 S2 . 2.6347(5) ?
    S1 C2 . 1.687(2) ?
    S2 C8 . 1.7104(17) ?
    O1 C6 . 1.254(2) ?
    O2 C6 . 1.232(2) ?
    O3 C12 . 1.253(2) ?
    O4 C12 . 1.243(2) ?
    N1 C3 . 1.345(3) ?
    N1 C2 . 1.361(2) ?
    N1 H1A . 0.8600 ?
    N2 C9 . 1.350(2) ?
    N2 C8 . 1.357(2) ?
    N2 H2A . 0.8600 ?
    N3 C13 . 1.326(3) ?
    N3 C23 . 1.359(2) ?
    N4 C22 . 1.329(2) ?
    N4 C24 . 1.349(2) ?
    C1 C5 . 1.375(3) ?
    C1 C2 . 1.417(2) ?
    C1 C6 . 1.506(2) ?
    C3 C4 . 1.352(3) ?
    C3 H3A . 0.9300 ?
    C4 C5 . 1.387(3) ?
    C4 H4A . 0.9300 ?
    C5 H5A . 0.9300 ?
    C7 C11 . 1.380(2) ?
    C7 C8 . 1.416(2) ?
    C7 C12 . 1.514(2) ?
    C9 C10 . 1.350(3) ?
    C9 H9A . 0.9300 ?
    C10 C11 . 1.391(3) ?
    C10 H10A . 0.9300 ?
    C11 H11A . 0.9300 ?
    C13 C14 . 1.394(3) ?
    C13 H13A . 0.9300 ?
    C14 C15 . 1.356(4) ?
    C14 H14A . 0.9300 ?
    C15 C16 . 1.409(3) ?
    C15 H15A . 0.9300 ?
    C16 C23 . 1.406(3) ?
    C16 C17 . 1.433(3) ?
    C17 C18 . 1.349(4) ?
    C17 H17A . 0.9300 ?
    C18 C19 . 1.417(3) ?
    C18 H18A . 0.9300 ?
    C19 C20 . 1.408(3) ?
    C19 C24 . 1.409(3) ?
    C20 C21 . 1.352(3) ?
    C20 H20A . 0.9300 ?
    C21 C22 . 1.388(3) ?
    C21 H21A . 0.9300 ?
    C22 H22A . 0.9300 ?
    C23 C24 . 1.440(3) ?
loop_
    _geom_angle_atom_site_label_1
    _geom_angle_atom_site_label_2
    _geom_angle_atom_site_label_3
    _geom_angle_site_symmetry_1
    _geom_angle_site_symmetry_3
    _geom_angle
    _geom_angle_publ_flag
    O1 Mn1 O3 . . 108.58(6) ?
    O1 Mn1 N4 . . 157.47(6) ?
    O3 Mn1 N4 . . 89.03(6) ?
    O1 Mn1 N3 . . 92.51(6) ?
    O3 Mn1 N3 . . 157.48(6) ?
    N4 Mn1 N3 . . 72.80(5) ?
    O1 Mn1 S1 . . 84.17(4) ?
    O3 Mn1 S1 . . 93.10(4) ?
    N4 Mn1 S1 . . 80.87(4) ?
    N3 Mn1 S1 . . 96.91(4) ?
    O1 Mn1 S2 . . 96.30(4) ?
    O3 Mn1 S2 . . 83.86(4) ?
    N4 Mn1 S2 . . 99.54(4) ?
    N3 Mn1 S2 . . 86.13(4) ?
    S1 Mn1 S2 . . 176.912(18) ?
    C2 S1 Mn1 . . 107.54(6) ?
    C8 S2 Mn1 . . 100.09(6) ?
    C6 O1 Mn1 . . 138.96(12) ?
    C12 O3 Mn1 . . 135.54(11) ?
    C3 N1 C2 . . 125.06(17) ?
    C3 N1 H1A . . 117.5 ?
    C2 N1 H1A . . 117.5 ?
    C9 N2 C8 . . 124.92(15) ?
    C9 N2 H2A . . 117.5 ?
    C8 N2 H2A . . 117.5 ?
    C13 N3 C23 . . 118.40(17) ?
    C13 N3 Mn1 . . 126.38(14) ?
    C23 N3 Mn1 . . 115.22(12) ?
    C22 N4 C24 . . 118.14(16) ?
    C22 N4 Mn1 . . 125.20(12) ?
    C24 N4 Mn1 . . 116.64(12) ?
    C5 C1 C2 . . 119.49(16) ?
    C5 C1 C6 . . 116.59(16) ?
    C2 C1 C6 . . 123.92(16) ?
    N1 C2 C1 . . 115.39(17) ?
    N1 C2 S1 . . 115.66(14) ?
    C1 C2 S1 . . 128.81(13) ?
    N1 C3 C4 . . 120.12(19) ?
    N1 C3 H3A . . 119.9 ?
    C4 C3 H3A . . 119.9 ?
    C3 C4 C5 . . 118.0(2) ?
    C3 C4 H4A . . 121.0 ?
    C5 C4 H4A . . 121.0 ?
    C1 C5 C4 . . 121.8(2) ?
    C1 C5 H5A . . 119.1 ?
    C4 C5 H5A . . 119.1 ?
    O2 C6 O1 . . 125.14(17) ?
    O2 C6 C1 . . 115.33(18) ?
    O1 C6 C1 . . 119.43(17) ?
    C11 C7 C8 . . 119.22(15) ?
    C11 C7 C12 . . 118.48(14) ?
    C8 C7 C12 . . 122.28(14) ?
    N2 C8 C7 . . 115.82(15) ?
    N2 C8 S2 . . 117.91(12) ?
    C7 C8 S2 . . 126.25(13) ?
    C10 C9 N2 . . 120.07(16) ?
    C10 C9 H9A . . 120.0 ?
    N2 C9 H9A . . 120.0 ?
    C9 C10 C11 . . 118.06(17) ?
    C9 C10 H10A . . 121.0 ?
    C11 C10 H10A . . 121.0 ?
    C7 C11 C10 . . 121.77(16) ?
    C7 C11 H11A . . 119.1 ?
    C10 C11 H11A . . 119.1 ?
    O4 C12 O3 . . 124.89(17) ?
    O4 C12 C7 . . 116.47(16) ?
    O3 C12 C7 . . 118.57(16) ?
    N3 C13 C14 . . 122.4(2) ?
    N3 C13 H13A . . 118.8 ?
    C14 C13 H13A . . 118.8 ?
    C15 C14 C13 . . 119.5(2) ?
    C15 C14 H14A . . 120.3 ?
    C13 C14 H14A . . 120.3 ?
    C14 C15 C16 . . 120.4(2) ?
    C14 C15 H15A . . 119.8 ?
    C16 C15 H15A . . 119.8 ?
    C23 C16 C15 . . 116.3(2) ?
    C23 C16 C17 . . 119.1(2) ?
    C15 C16 C17 . . 124.6(2) ?
    C18 C17 C16 . . 121.4(2) ?
    C18 C17 H17A . . 119.3 ?
    C16 C17 H17A . . 119.3 ?
    C17 C18 C19 . . 121.1(2) ?
    C17 C18 H18A . . 119.4 ?
    C19 C18 H18A . . 119.4 ?
    C20 C19 C24 . . 117.10(18) ?
    C20 C19 C18 . . 123.7(2) ?
    C24 C19 C18 . . 119.2(2) ?
    C21 C20 C19 . . 119.64(19) ?
    C21 C20 H20A . . 120.2 ?
    C19 C20 H20A . . 120.2 ?
    C20 C21 C22 . . 119.6(2) ?
    C20 C21 H21A . . 120.2 ?
    C22 C21 H21A . . 120.2 ?
    N4 C22 C21 . . 122.91(19) ?
    N4 C22 H22A . . 118.5 ?
    C21 C22 H22A . . 118.5 ?
    N3 C23 C16 . . 122.99(18) ?
    N3 C23 C24 . . 118.00(15) ?
    C16 C23 C24 . . 119.01(18) ?
    N4 C24 C19 . . 122.58(18) ?
    N4 C24 C23 . . 117.32(16) ?
    C19 C24 C23 . . 120.10(17) ?
loop_
    _geom_torsion_atom_site_label_1
    _geom_torsion_atom_site_label_2
    _geom_torsion_atom_site_label_3
    _geom_torsion_atom_site_label_4
    _geom_torsion_site_symmetry_1
    _geom_torsion_site_symmetry_2
    _geom_torsion_site_symmetry_3
    _geom_torsion_site_symmetry_4
    _geom_torsion
    _geom_torsion_publ_flag
    O1 Mn1 S1 C2 . . . . 17.56(8) ?
    O3 Mn1 S1 C2 . . . . -90.82(8) ?
    N4 Mn1 S1 C2 . . . . -179.34(8) ?
    N3 Mn1 S1 C2 . . . . 109.40(8) ?
    O1 Mn1 S2 C8 . . . . -66.71(8) ?
    O3 Mn1 S2 C8 . . . . 41.38(7) ?
    N4 Mn1 S2 C8 . . . . 129.35(7) ?
    N3 Mn1 S2 C8 . . . . -158.82(7) ?
    O3 Mn1 O1 C6 . . . . 110.0(2) ?
    N4 Mn1 O1 C6 . . . . -29.8(3) ?
    N3 Mn1 O1 C6 . . . . -78.0(2) ?
    S1 Mn1 O1 C6 . . . . 18.7(2) ?
    S2 Mn1 O1 C6 . . . . -164.4(2) ?
    O1 Mn1 O3 C12 . . . . 82.40(19) ?
    N4 Mn1 O3 C12 . . . . -111.92(19) ?
    N3 Mn1 O3 C12 . . . . -76.3(2) ?
    S1 Mn1 O3 C12 . . . . 167.29(18) ?
    S2 Mn1 O3 C12 . . . . -12.21(18) ?
    O1 Mn1 N3 C13 . . . . -16.56(16) ?
    O3 Mn1 N3 C13 . . . . 143.27(15) ?
    N4 Mn1 N3 C13 . . . . -179.17(16) ?
    S1 Mn1 N3 C13 . . . . -100.99(15) ?
    S2 Mn1 N3 C13 . . . . 79.59(15) ?
    O1 Mn1 N3 C23 . . . . 163.68(12) ?
    O3 Mn1 N3 C23 . . . . -36.5(2) ?
    N4 Mn1 N3 C23 . . . . 1.07(12) ?
    S1 Mn1 N3 C23 . . . . 79.25(12) ?
    S2 Mn1 N3 C23 . . . . -100.17(12) ?
    O1 Mn1 N4 C22 . . . . 126.74(18) ?
    O3 Mn1 N4 C22 . . . . -15.55(16) ?
    N3 Mn1 N4 C22 . . . . 177.95(17) ?
    S1 Mn1 N4 C22 . . . . 77.74(15) ?
    S2 Mn1 N4 C22 . . . . -99.16(15) ?
    O1 Mn1 N4 C24 . . . . -51.5(2) ?
    O3 Mn1 N4 C24 . . . . 166.18(12) ?
    N3 Mn1 N4 C24 . . . . -0.32(12) ?
    S1 Mn1 N4 C24 . . . . -100.53(12) ?
    S2 Mn1 N4 C24 . . . . 82.57(12) ?
    C3 N1 C2 C1 . . . . -2.9(3) ?
    C3 N1 C2 S1 . . . . 173.17(17) ?
    C5 C1 C2 N1 . . . . 3.4(3) ?
    C6 C1 C2 N1 . . . . -177.32(16) ?
    C5 C1 C2 S1 . . . . -172.10(15) ?
    C6 C1 C2 S1 . . . . 7.2(3) ?
    Mn1 S1 C2 N1 . . . . 154.39(12) ?
    Mn1 S1 C2 C1 . . . . -30.14(18) ?
    C2 N1 C3 C4 . . . . 1.3(3) ?
    N1 C3 C4 C5 . . . . 0.0(4) ?
    C2 C1 C5 C4 . . . . -2.4(3) ?
    C6 C1 C5 C4 . . . . 178.2(2) ?
    C3 C4 C5 C1 . . . . 0.7(4) ?
    Mn1 O1 C6 O2 . . . . 135.3(2) ?
    Mn1 O1 C6 C1 . . . . -48.4(3) ?
    C5 C1 C6 O2 . . . . 30.9(3) ?
    C2 C1 C6 O2 . . . . -148.4(2) ?
    C5 C1 C6 O1 . . . . -145.71(19) ?
    C2 C1 C6 O1 . . . . 35.0(3) ?
    C9 N2 C8 C7 . . . . 3.7(3) ?
    C9 N2 C8 S2 . . . . -178.04(14) ?
    C11 C7 C8 N2 . . . . -2.6(2) ?
    C12 C7 C8 N2 . . . . 175.75(15) ?
    C11 C7 C8 S2 . . . . 179.31(13) ?
    C12 C7 C8 S2 . . . . -2.4(2) ?
    Mn1 S2 C8 N2 . . . . 139.27(12) ?
    Mn1 S2 C8 C7 . . . . -42.63(16) ?
    C8 N2 C9 C10 . . . . -1.3(3) ?
    N2 C9 C10 C11 . . . . -2.1(3) ?
    C8 C7 C11 C10 . . . . -0.7(3) ?
    C12 C7 C11 C10 . . . . -179.05(17) ?
    C9 C10 C11 C7 . . . . 3.1(3) ?
    Mn1 O3 C12 O4 . . . . 149.82(16) ?
    Mn1 O3 C12 C7 . . . . -33.4(3) ?
    C11 C7 C12 O4 . . . . 47.6(2) ?
    C8 C7 C12 O4 . . . . -130.75(18) ?
    C11 C7 C12 O3 . . . . -129.52(18) ?
    C8 C7 C12 O3 . . . . 52.2(2) ?
    C23 N3 C13 C14 . . . . -0.2(3) ?
    Mn1 N3 C13 C14 . . . . -179.96(15) ?
    N3 C13 C14 C15 . . . . 1.1(3) ?
    C13 C14 C15 C16 . . . . -0.9(4) ?
    C14 C15 C16 C23 . . . . -0.1(3) ?
    C14 C15 C16 C17 . . . . 179.9(2) ?
    C23 C16 C17 C18 . . . . -2.3(4) ?
    C15 C16 C17 C18 . . . . 177.7(2) ?
    C16 C17 C18 C19 . . . . 0.7(4) ?
    C17 C18 C19 C20 . . . . -179.2(2) ?
    C17 C18 C19 C24 . . . . 1.5(3) ?
    C24 C19 C20 C21 . . . . 0.8(3) ?
    C18 C19 C20 C21 . . . . -178.5(2) ?
    C19 C20 C21 C22 . . . . 0.4(4) ?
    C24 N4 C22 C21 . . . . -0.3(3) ?
    Mn1 N4 C22 C21 . . . . -178.51(16) ?
    C20 C21 C22 N4 . . . . -0.7(4) ?
    C13 N3 C23 C16 . . . . -0.9(3) ?
    Mn1 N3 C23 C16 . . . . 178.93(14) ?
    C13 N3 C23 C24 . . . . 178.52(16) ?
    Mn1 N3 C23 C24 . . . . -1.7(2) ?
    C15 C16 C23 N3 . . . . 1.0(3) ?
    C17 C16 C23 N3 . . . . -178.98(18) ?
    C15 C16 C23 C24 . . . . -178.36(18) ?
    C17 C16 C23 C24 . . . . 1.7(3) ?
    C22 N4 C24 C19 . . . . 1.5(3) ?
    Mn1 N4 C24 C19 . . . . 179.91(14) ?
    C22 N4 C24 C23 . . . . -178.83(17) ?
    Mn1 N4 C24 C23 . . . . -0.4(2) ?
    C20 C19 C24 N4 . . . . -1.8(3) ?
    C18 C19 C24 N4 . . . . 177.53(18) ?
    C20 C19 C24 C23 . . . . 178.59(18) ?
    C18 C19 C24 C23 . . . . -2.1(3) ?
    N3 C23 C24 N4 . . . . 1.4(2) ?
    C16 C23 C24 N4 . . . . -179.16(16) ?
    N3 C23 C24 C19 . . . . -178.88(16) ?
    C16 C23 C24 C19 . . . . 0.5(3) ?
loop_
    _geom_hbond_atom_site_label_D
    _geom_hbond_atom_site_label_H
    _geom_hbond_atom_site_label_A
    _geom_hbond_site_symmetry_A
    _geom_hbond_distance_DH
    _geom_hbond_distance_HA
    _geom_hbond_distance_DA
    _geom_hbond_angle_DHA
    N1 H1A O2 1_455 0.86 1.86 2.654(2) 152.2
    N2 H2A O4 1_655 0.86 2.00 2.7476(19) 145.1
data_global
_journal_date_recd_electronic     2010-04-11
_journal_date_accepted     2010-04-25
_journal_name_full     'Acta Crystallographica, Section E'
_journal_year     2010
_journal_volume     66
_journal_issue      6
_journal_page_first     m646
_journal_page_last     m646
_journal_paper_category     QM
_journal_coeditor_code     PV2275
_publ_contact_author
;
     Dr. Wei-Qi Li
     Jinhua Radio and Television University,
     Jinhua
     Zhejiang 321022
     People's Republic of China
;
_publ_contact_author_email     lwq8113@163.com
_publ_contact_author_fax     '86 579 82282595'
_publ_contact_author_phone     '86 579 82282386'
_publ_section_title
;\
(1,10-Phenanthroline-\k^2^<i>N</i>,<i>N</i>')bis(2-thioxo-1,2-dihydropyridine-\
3-carboxylato-\k^2^<i>O</i>,<i>S</i>)manganese(II)
;
loop_
    _publ_author_name
    _publ_author_address
    'Wei-Qi Li'
;
     Jinhua Radio and Television University,
     Jinhua, Zhejiang 321022,
     People's Republic of China
;
