# Supplementary material for: (1,10-Phenanthroline-κ2 N,N′)bis­(2-thioxo-1,2-dihydro­pyridine-3-car­box­yl­ato-κ2 O,S)manganese(II)
Source: Acta Crystallogr Sect E Struct Rep Online. 2010 May 15;66(Pt 6):m646. doi: 10.1107/S160053681001514X (PMC2979431; doi:10.1107/S160053681001514X)
Supplement: Supplementary file 2 [file e-66-0m646-Isup2.hkl]

# 
# h,k,l, Fc-squared, Fo-squared, sigma(Fo-squared) and status flag 
# 
data_I
_shelx_title ' d in P-1' 
_shelx_refln_list_code          4 
_shelx_F_calc_maximum      156.07 
_exptl_crystal_F_000       554.00 
_reflns_d_resolution_high  0.7965 
 
loop_ 
 _symmetry_equiv_pos_as_xyz 
 'x, y, z' 
 '-x, -y, -z' 
 
_cell_length_a     7.2369 
_cell_length_b    11.0966 
_cell_length_c    15.1290 
_cell_angle_alpha 105.177 
_cell_angle_beta   90.079 
_cell_angle_gamma 102.429 
 
_shelx_F_squared_multiplier     1.000 
 
loop_ 
 _refln_index_h 
 _refln_index_k 
 _refln_index_l 
 _refln_F_squared_calc 
 _refln_F_squared_meas 
 _refln_F_squared_sigma 
 _refln_observed_status 
   1   0   0     1581.48     1487.66     19.97 o 
   2   0   0      354.88      291.60      4.32 o 
   3   0   0     1042.48     1044.33     14.51 o 
   4   0   0        0.36        0.21      0.54 o 
   5   0   0     3028.17     3069.80     30.88 o 
   6   0   0      864.33      832.63     10.99 o 
   7   0   0      116.49      111.07      4.19 o 
   8   0   0        2.25        2.53      1.94 o 
  -8   1   0       22.83       24.01      4.35 o 
  -7   1   0      107.29      112.74      4.28 o 
  -6   1   0     3025.87     2987.19     44.73 o 
  -5   1   0        9.75       11.62      1.28 o 
  -4   1   0      174.32      117.56      2.43 o 
  -3   1   0      543.53      510.78      7.36 o 
  -2   1   0       89.09       73.61      2.31 o 
  -1   1   0     4276.47     4823.45     45.18 o 
   0   1   0     1545.48     1637.74     19.72 o 
   1   1   0      815.92      777.38      7.82 o 
   2   1   0     2718.17     2722.77     26.29 o 
   3   1   0      642.26      700.36      7.19 o 
   4   1   0        1.30        3.60      0.63 o 
   5   1   0      206.85      211.61      4.23 o 
   6   1   0        8.83       10.84      1.41 o 
   7   1   0       78.58       87.41      7.64 o 
   8   1   0        0.01        0.00      2.57 o 
  -9   2   0      160.38      186.12      5.21 o 
  -8   2   0       16.07       16.38      2.37 o 
  -7   2   0       78.96       75.88      3.15 o 
  -6   2   0       26.62       29.98      2.50 o 
  -5   2   0       90.43       85.85      2.31 o 
  -4   2   0      436.85      355.74      5.42 o 
  -3   2   0      529.46      526.88      5.60 o 
  -2   2   0     2931.81     2979.57     32.43 o 
  -1   2   0        9.45        4.04      0.99 o 
   0   2   0       15.47        7.95      0.50 o 
   1   2   0       50.06       55.90      1.24 o 
   2   2   0        5.28        4.48      0.82 o 
   3   2   0     1104.41     1016.59      9.92 o 
   4   2   0      603.99      656.45      7.34 o 
   5   2   0        0.20        0.00      0.70 o 
   6   2   0      270.49      270.33      7.37 o 
   7   2   0       20.64       15.14      3.66 o 
   8   2   0       45.92       43.75      6.13 o 
  -9   3   0       25.38       27.24      2.47 o 
  -8   3   0      633.85      671.08      9.67 o 
  -7   3   0        4.41        2.63      0.96 o 
  -6   3   0        6.78        5.94      0.87 o 
  -5   3   0      831.60      823.07      8.94 o 
  -4   3   0       16.27       20.49      1.05 o 
  -3   3   0     5231.68     4997.21     41.59 o 
  -2   3   0     3487.10     3487.96     24.51 o 
  -1   3   0    24358.51    23371.71    427.20 o 
   0   3   0     1973.84     2073.93     19.95 o 
   1   3   0     1016.73     1018.75     12.16 o 
   2   3   0      118.03       99.50      1.91 o 
   3   3   0     4403.86     4584.26     35.41 o 
   4   3   0      648.61      738.29      8.93 o 
   5   3   0      160.12      141.17      4.80 o 
   6   3   0       44.59       33.94      4.48 o 
   7   3   0       65.51       78.09      6.93 o 
   8   3   0      226.60      253.88     12.69 o 
  -9   4   0        4.77        7.32      2.89 o 
  -8   4   0       90.78       90.67      3.21 o 
  -7   4   0      957.59      957.09     12.35 o 
  -6   4   0     1461.19     1387.21     13.58 o 
  -5   4   0      185.28      164.53      3.52 o 
  -4   4   0        9.00        2.86      0.59 o 
  -3   4   0     2525.97     2837.71     22.19 o 
  -2   4   0     7452.84     7539.17     70.77 o 
  -1   4   0     6543.16     6496.48     52.52 o 
   0   4   0     1129.20     1148.21     10.63 o 
   1   4   0       50.14       56.09      1.18 o 
   2   4   0      941.10     1060.98     11.35 o 
   3   4   0      296.01      353.63      5.00 o 
   4   4   0     1200.18     1142.42     18.00 o 
   5   4   0      162.94      178.23      8.36 o 
   6   4   0       58.68       54.21      5.62 o 
   7   4   0        7.80       10.22      3.51 o 
  -8   5   0       12.54       11.72      1.48 o 
  -7   5   0      305.54      278.03      5.23 o 
  -6   5   0       48.87       53.64      3.69 o 
  -5   5   0      776.01      725.39      7.82 o 
  -4   5   0      113.76      106.19      2.70 o 
  -3   5   0      120.38      119.08      1.97 o 
  -2   5   0      600.72      651.82      6.36 o 
  -1   5   0       77.87       88.33      1.74 o 
   0   5   0      478.98      415.99      4.48 o 
   1   5   0      852.90      833.16      7.56 o 
   2   5   0      100.99      118.02      2.49 o 
   3   5   0      144.01      149.15      5.27 o 
   4   5   0      222.13      215.02      8.94 o 
   5   5   0       23.26       22.12      3.80 o 
   6   5   0      163.70      164.11      9.18 o 
   7   5   0        1.49        2.64      3.08 o 
  -8   6   0        2.95        1.90      1.14 o 
  -7   6   0        2.93        1.48      1.03 o 
  -6   6   0        1.22        2.68      0.87 o 
  -5   6   0     1145.91     1105.19     11.01 o 
  -4   6   0      337.17      338.85      3.91 o 
  -3   6   0       68.41       70.67      2.19 o 
  -2   6   0     1415.72     1525.41     12.06 o 
  -1   6   0        8.26        6.05      0.70 o 
   0   6   0      952.64      872.79      8.78 o 
   1   6   0      201.34      207.01      2.99 o 
   2   6   0      380.82      372.18      7.60 o 
   3   6   0       40.93       36.68      2.78 o 
   4   6   0      293.23      281.03     10.88 o 
   5   6   0      149.41      135.06      8.04 o 
   6   6   0       50.27       38.20      5.43 o 
   7   6   0       73.53       76.84      5.58 o 
  -8   7   0        1.83        1.04      1.54 o 
  -7   7   0        3.21        4.84      1.19 o 
  -6   7   0       23.49       24.59      1.65 o 
  -5   7   0       49.31       43.39      1.89 o 
  -4   7   0     2119.28     2024.79     16.08 o 
  -3   7   0      187.06      166.91      2.98 o 
  -2   7   0      897.78      952.09     11.30 o 
  -1   7   0       29.26       26.64      1.25 o 
   0   7   0       69.67       82.33      2.01 o 
   1   7   0     1319.51     1282.30     14.52 o 
   2   7   0     1257.11     1208.18     62.16 o 
   3   7   0       60.26       63.54      3.91 o 
   4   7   0       11.51       11.53      3.22 o 
   5   7   0       60.34       50.56      4.21 o 
   6   7   0       82.96       86.32      5.66 o 
  -8   8   0      260.63      285.45     10.03 o 
  -7   8   0       59.78       68.08      2.89 o 
  -6   8   0       25.34       28.13      2.44 o 
  -5   8   0       12.93       11.98      1.30 o 
  -4   8   0      522.38      512.25      6.20 o 
  -3   8   0      364.06      344.10      4.81 o 
  -2   8   0      119.92      102.72      2.22 o 
  -1   8   0       18.83       16.69      1.19 o 
   0   8   0      114.78      120.30      2.82 o 
   1   8   0      630.74      630.23     10.58 o 
   2   8   0      234.07      248.36      6.13 o 
   3   8   0       74.25       67.57      4.29 o 
   4   8   0       26.87       28.01      3.80 o 
   5   8   0        0.41        0.41      3.16 o 
  -7   9   0        0.01        1.72      1.36 o 
  -6   9   0      332.23      327.01      6.06 o 
  -5   9   0      120.92      116.54      3.15 o 
  -4   9   0       22.94       19.86      1.41 o 
  -3   9   0      186.01      183.42      5.39 o 
  -2   9   0       66.41       60.22      2.31 o 
  -1   9   0      295.15      276.52      4.70 o 
   0   9   0      315.48      306.88      6.45 o 
   1   9   0        2.49        1.10      1.33 o 
   2   9   0       22.19       25.21      2.96 o 
   3   9   0       39.36       42.98      3.91 o 
   4   9   0       56.22       52.97      4.46 o 
   5   9   0       17.83       13.53      3.19 o 
  -7  10   0      206.25      205.56      5.73 o 
  -6  10   0      237.91      245.63      6.03 o 
  -5  10   0       21.27       19.84      2.38 o 
  -4  10   0       66.71       68.14      2.39 o 
  -3  10   0       65.43       65.19      2.32 o 
  -2  10   0      140.49      139.20      3.90 o 
  -1  10   0      398.31      381.69      6.82 o 
   0  10   0        0.05        0.00      1.18 o 
   1  10   0        0.56        0.52      1.38 o 
   2  10   0        3.92        5.35      2.23 o 
   3  10   0       64.56       66.23      5.46 o 
   4  10   0      290.84      284.22     17.34 o 
  -6  11   0        0.08        0.41      1.61 o 
  -5  11   0       76.69       80.24      2.89 o 
  -4  11   0       10.12        7.70      1.32 o 
  -3  11   0        0.15        0.00      1.12 o 
  -2  11   0      164.29      155.52      5.12 o 
  -1  11   0       17.12       16.83      2.34 o 
   0  11   0      412.46      413.65      9.11 o 
   1  11   0        0.43        0.00      1.67 o 
   2  11   0       34.38       29.66      3.73 o 
   3  11   0        0.98        0.00      1.97 o 
  -5  12   0        1.49        0.86      1.29 o 
  -4  12   0       10.63       11.31      1.95 o 
  -3  12   0       43.05       40.63      3.24 o 
  -2  12   0        5.84        4.41      3.06 o 
  -1  12   0       65.48       62.02      3.83 o 
   0  12   0       34.17       34.54      4.53 o 
   1  12   0       19.74       24.16      3.15 o 
   2  12   0       46.57       43.53      4.56 o 
  -4  13   0       85.84       96.09      5.45 o 
  -3  13   0       14.85       13.18      2.42 o 
  -2  13   0        0.34        0.57      1.85 o 
  -1  13   0       22.75       22.91      3.69 o 
   0  13   0        0.06        0.25      2.42 o 
   0 -13   1       14.69       15.76      3.78 o 
   1 -13   1       17.84       17.90      2.68 o 
   2 -13   1       36.50       39.89      3.40 o 
   3 -13   1       97.74      105.94      4.89 o 
   4 -13   1       77.07       76.27      7.21 o 
  -2 -12   1        5.21        6.24      2.68 o 
  -1 -12   1      147.46      161.81      5.89 o 
   0 -12   1       74.09       76.68      5.29 o 
   1 -12   1        2.66        2.74      1.82 o 
   2 -12   1        0.51        0.46      1.55 o 
   3 -12   1        6.47        5.91      1.86 o 
   4 -12   1       13.07       25.04      2.39 o 
   5 -12   1      108.29      117.71      4.70 o 
  -3 -11   1       15.05       16.80      3.19 o 
  -2 -11   1       23.22       22.39      3.34 o 
  -1 -11   1       55.08       59.65      3.68 o 
   0 -11   1       78.70       78.59      3.99 o 
   1 -11   1      381.51      388.20      8.39 o 
   2 -11   1      105.83      104.26      4.26 o 
   3 -11   1        1.06        2.21      1.32 o 
   4 -11   1       65.05       65.99      2.49 o 
   5 -11   1       13.52        7.86      1.41 o 
   6 -11   1      250.59      267.58      6.55 o 
  -4 -10   1       30.09       29.17      3.86 o 
  -3 -10   1       95.15       83.98      5.20 o 
  -2 -10   1       39.58       34.08      2.98 o 
  -1 -10   1        1.04        0.77      1.41 o 
   0 -10   1      388.97      380.43      8.19 o 
   1 -10   1       26.73       27.82      2.55 o 
   2 -10   1      159.25      169.58      4.27 o 
   3 -10   1       20.72       17.92      1.50 o 
   4 -10   1      323.54      315.30      5.02 o 
   5 -10   1       57.35       58.51      2.36 o 
   6 -10   1      123.93      132.61      4.45 o 
   7 -10   1       63.06       60.16      3.43 o 
  -5  -9   1       18.26       12.21      4.48 o 
  -4  -9   1      377.17      389.11     19.33 o 
  -3  -9   1      291.22      301.89      8.97 o 
  -2  -9   1       68.72       63.97      3.91 o 
  -1  -9   1        0.32        0.00      1.17 o 
   0  -9   1       10.93        9.38      1.49 o 
   1  -9   1      164.73      165.47      5.41 o 
   2  -9   1      575.35      557.95      7.31 o 
   3  -9   1      409.43      388.46      5.38 o 
   4  -9   1       19.37       25.24      1.81 o 
   5  -9   1       80.18       69.97      2.00 o 
   6  -9   1       10.82        9.52      1.50 o 
   7  -9   1      163.74      177.76      4.52 o 
   8  -9   1       39.17       46.48      4.73 o 
  -6  -8   1       11.91       13.27      4.60 o 
  -5  -8   1        2.78        0.00      2.59 o 
  -4  -8   1        9.53        7.85      3.00 o 
  -3  -8   1       40.19       38.08      4.38 o 
  -2  -8   1      507.19      511.73      9.67 o 
  -1  -8   1       30.55       23.34      2.14 o 
   0  -8   1       11.93       12.16      1.51 o 
   1  -8   1       33.25       33.67      1.33 o 
   2  -8   1      372.15      391.95      5.52 o 
   3  -8   1     1563.28     1583.59     15.15 o 
   4  -8   1      252.71      232.80      3.58 o 
   5  -8   1       20.09       21.37      1.56 o 
   6  -8   1       16.50       12.14      1.34 o 
   7  -8   1        0.54        0.00      1.03 o 
   8  -8   1      124.28      136.63      5.40 o 
  -5  -7   1       33.20       36.21      4.92 o 
  -4  -7   1      107.65      111.04      6.90 o 
  -3  -7   1      272.86      275.74      7.57 o 
  -2  -7   1      321.11      320.29     14.74 o 
  -1  -7   1      605.50      618.99     11.51 o 
   0  -7   1     1661.13     1669.03     15.66 o 
   1  -7   1       19.53       18.56      1.02 o 
   2  -7   1        1.80        3.88      0.74 o 
   3  -7   1     3855.09     3881.80     30.70 o 
   4  -7   1        0.37        0.79      0.83 o 
   5  -7   1      156.24      154.52      3.37 o 
   6  -7   1      153.14      132.43      3.16 o 
   7  -7   1       61.75       62.22      2.62 o 
   8  -7   1       73.31       63.22      3.56 o 
  -6  -6   1      433.74      470.69     16.57 o 
  -5  -6   1       34.16       33.69      4.55 o 
  -4  -6   1        3.64        1.31      1.77 o 
  -3  -6   1      573.66      589.45     11.72 o 
  -2  -6   1       22.98       27.40      1.66 o 
  -1  -6   1      297.85      268.57      4.49 o 
   0  -6   1       84.60       62.97      2.18 o 
   1  -6   1        7.60       11.70      0.75 o 
   2  -6   1     3320.54     3495.15     27.43 o 
   3  -6   1      115.96      111.99      2.07 o 
   4  -6   1     1019.72      982.08      9.23 o 
   5  -6   1      216.76      209.10      3.67 o 
   6  -6   1       87.75       90.66      2.49 o 
   7  -6   1       10.47        8.34      1.45 o 
   8  -6   1        0.23        0.00      1.02 o 
  -7  -5   1       21.34       12.89      4.02 o 
  -6  -5   1        6.93        7.07      2.96 o 
  -5  -5   1      185.25      203.69      9.18 o 
  -4  -5   1      667.05      694.99     18.43 o 
  -3  -5   1        0.10        2.06      1.05 o 
  -2  -5   1      295.53      322.71      4.42 o 
  -1  -5   1      111.50      116.52      1.87 o 
   0  -5   1      661.40      593.99      6.24 o 
   1  -5   1     5060.83     5090.95     38.53 o 
   2  -5   1        7.22       11.41      0.74 o 
   3  -5   1      402.04      378.39      4.67 o 
   4  -5   1       84.67       86.81      2.16 o 
   5  -5   1        5.89        9.06      0.95 o 
   6  -5   1     1750.04     1636.17     15.12 o 
   7  -5   1        7.33        5.80      1.10 o 
   8  -5   1        7.77        6.70      1.61 o 
  -7  -4   1        0.41        0.00      2.40 o 
  -6  -4   1       70.22       56.22      5.40 o 
  -5  -4   1      324.43      341.59     11.87 o 
  -4  -4   1      340.71      361.98      5.67 o 
  -3  -4   1     1325.10     1277.87     14.85 o 
  -2  -4   1       24.88       25.44      1.51 o 
  -1  -4   1       76.04       90.28      1.64 o 
   0  -4   1     1993.08     2040.05     27.03 o 
   1  -4   1     1400.68     1382.75     12.30 o 
   2  -4   1     7889.38     8229.79     61.11 o 
   3  -4   1     3489.10     3677.90     28.27 o 
   4  -4   1       76.21       76.15      1.94 o 
   5  -4   1      955.22      983.09      9.58 o 
   6  -4   1      119.86      121.49      2.69 o 
   7  -4   1      627.17      614.20      9.08 o 
   8  -4   1      355.62      350.40      6.49 o 
   9  -4   1        1.62        0.58      2.14 o 
  -8  -3   1       26.02       32.51      5.57 o 
  -7  -3   1       18.11       30.62      4.80 o 
  -6  -3   1      159.40      166.63     11.49 o 
  -5  -3   1       18.68       18.40      1.76 o 
  -4  -3   1      670.39      696.54      7.74 o 
  -3  -3   1     2607.19     2762.84     25.64 o 
  -2  -3   1       30.67       17.63      0.85 o 
  -1  -3   1      562.01      619.83      6.58 o 
   0  -3   1     2847.08     2961.18     27.92 o 
   1  -3   1    16247.69    15451.33    313.56 o 
   2  -3   1     4323.44     4442.03     30.87 o 
   3  -3   1     1110.00     1162.02     12.13 o 
   4  -3   1       25.87       27.91      1.11 o 
   5  -3   1      347.93      325.72      4.22 o 
   6  -3   1       12.58       15.18      1.25 o 
   7  -3   1      137.71      142.04      3.34 o 
   8  -3   1       15.55       15.49      1.73 o 
   9  -3   1       48.61       44.82      2.94 o 
  -8  -2   1      258.35      297.53     13.35 o 
  -7  -2   1      152.07      169.46      9.08 o 
  -6  -2   1      234.79      220.22      5.49 o 
  -5  -2   1       29.38       27.34      1.65 o 
  -4  -2   1      716.15      788.88      8.46 o 
  -3  -2   1      209.25      263.20      3.54 o 
  -2  -2   1     4627.20     4660.88     35.75 o 
  -1  -2   1     1981.62     2053.90     19.97 o 
   0  -2   1     3255.98     3422.29     32.06 o 
   1  -2   1      114.32      128.03      1.56 o 
   2  -2   1      439.13      505.73      5.75 o 
   3  -2   1      998.95      863.41      9.39 o 
   4  -2   1      649.97      606.25      7.92 o 
   5  -2   1      143.15      148.68      4.15 o 
   6  -2   1      501.76      512.24      9.31 o 
   7  -2   1       14.94       12.50      1.99 o 
   8  -2   1        2.32        2.00      1.61 o 
   9  -2   1      119.69      134.20      9.91 o 
  -8  -1   1       81.05       97.18      7.97 o 
  -7  -1   1        7.37       11.31      1.93 o 
  -6  -1   1      560.17      561.29      8.35 o 
  -5  -1   1      393.61      393.96      6.17 o 
  -4  -1   1        5.05        3.86      0.65 o 
  -3  -1   1      518.11      598.14      6.35 o 
  -2  -1   1        3.20       13.92      1.36 o 
  -1  -1   1      891.97      940.23      9.11 o 
   0  -1   1     4725.15     4710.10     46.61 o 
   1  -1   1     5148.86     5209.97     43.55 o 
   2  -1   1     1722.17     1787.54     25.19 o 
   3  -1   1      465.13      507.39      7.37 o 
   4  -1   1       59.06       34.58      2.01 o 
   5  -1   1     2111.00     2079.90     36.96 o 
   6  -1   1      153.40      158.41      4.68 o 
   7  -1   1       33.29       27.81      2.55 o 
   8  -1   1       25.05       33.82      3.68 o 
  -8   0   1       99.19       93.64      7.70 o 
  -7   0   1       10.17       12.17      1.89 o 
  -6   0   1      823.20      852.90     11.20 o 
  -5   0   1      968.97      966.66     13.21 o 
  -4   0   1      371.44      324.84      4.49 o 
  -3   0   1     1014.42     1108.04     11.80 o 
  -2   0   1      122.63      135.71      3.13 o 
   1   0   1     4743.21     4689.57     51.03 o 
   2   0   1     1323.18     1231.86     17.79 o 
   3   0   1      294.06      332.34      4.64 o 
   4   0   1      581.19      556.77      7.29 o 
   5   0   1      134.01      122.84      3.60 o 
   6   0   1      272.79      269.15      6.16 o 
   7   0   1       14.85       17.39      2.20 o 
   8   0   1       37.38       38.45      4.13 o 
  -8   1   1        7.74        5.43      1.75 o 
  -7   1   1       27.19       22.67      2.05 o 
  -6   1   1      438.51      449.98      7.25 o 
  -5   1   1     2366.09     2343.92     21.69 o 
  -4   1   1     1697.42     1807.13     18.78 o 
  -3   1   1       32.57       27.57      2.06 o 
  -2   1   1       83.29      103.52      2.82 o 
  -1   1   1     5032.12     4698.99    102.92 o 
   0   1   1     4155.18     4234.14     42.44 o 
   1   1   1      905.68      902.42      9.13 o 
   2   1   1     1821.43     1901.78     21.47 o 
   3   1   1       36.21       42.95      1.37 o 
   4   1   1       38.58       41.07      2.24 o 
   5   1   1      509.81      510.58      8.49 o 
   6   1   1      246.95      232.17      5.64 o 
   7   1   1        1.41        0.34      1.67 o 
   8   1   1       86.11      104.84      8.14 o 
  -9   2   1       62.84       65.58      4.03 o 
  -8   2   1      181.15      179.93      4.30 o 
  -7   2   1       16.82       19.37      1.94 o 
  -6   2   1       76.74       78.94      2.58 o 
  -5   2   1      254.43      275.54      4.89 o 
  -4   2   1      335.96      294.82      4.20 o 
  -3   2   1      687.07      582.73      7.02 o 
  -2   2   1     2997.40     2965.96     32.34 o 
  -1   2   1       11.62       24.19      1.41 o 
   0   2   1     7693.74     7814.41     87.96 o 
   1   2   1       66.64       52.50      1.23 o 
   2   2   1     5043.60     4988.60     46.62 o 
   3   2   1     4260.03     4534.77     42.96 o 
   4   2   1      260.29      289.54      5.42 o 
   5   2   1      169.43      165.24      4.25 o 
   6   2   1        2.57        2.75      1.47 o 
   7   2   1      558.09      571.72     18.77 o 
   8   2   1       29.25       31.00      5.52 o 
  -9   3   1       40.24       34.69      2.44 o 
  -8   3   1       56.43       55.94      2.49 o 
  -7   3   1     1118.97     1109.99     11.23 o 
  -6   3   1      376.51      391.40      5.46 o 
  -5   3   1        3.58        3.51      0.66 o 
  -4   3   1      215.22      263.81      5.76 o 
  -3   3   1     1203.02     1306.72     12.19 o 
  -2   3   1     4906.53     4810.34     38.75 o 
  -1   3   1     2818.48     3133.77     28.86 o 
   0   3   1     2160.30     2166.14     23.26 o 
   1   3   1       12.35       13.35      0.66 o 
   2   3   1      871.49      940.02     11.69 o 
   3   3   1     1126.75     1124.71     12.16 o 
   4   3   1      907.41      884.30     12.10 o 
   5   3   1       88.01       93.99      3.99 o 
   6   3   1       26.21       20.18      3.80 o 
   7   3   1        0.83        1.19      2.86 o 
   8   3   1       18.88       18.20      3.33 o 
  -9   4   1       38.67       38.20      2.65 o 
  -8   4   1      315.67      323.71      5.59 o 
  -7   4   1      506.42      494.14      6.96 o 
  -6   4   1       27.57       27.14      1.55 o 
  -5   4   1       54.59       61.24      2.20 o 
  -4   4   1       77.68       81.08      2.05 o 
  -3   4   1       36.99       37.04      0.91 o 
  -2   4   1     1491.23     1477.40     12.16 o 
  -1   4   1      435.52      426.14      4.77 o 
   0   4   1      615.89      601.79      5.68 o 
   1   4   1      246.39      270.45      3.96 o 
   2   4   1       42.88       50.27      1.62 o 
   3   4   1        6.34        3.81      0.87 o 
   4   4   1       24.68       34.74      1.98 o 
   5   4   1      489.64      496.58     10.47 o 
   6   4   1        1.39        1.89      2.23 o 
   7   4   1       18.89       17.32      3.13 o 
  -8   5   1        0.50        2.10      1.08 o 
  -7   5   1      110.64      108.42      3.54 o 
  -6   5   1     1395.94     1326.96     12.81 o 
  -5   5   1      526.50      541.25      6.41 o 
  -4   5   1       12.49       20.69      1.21 o 
  -3   5   1      220.27      224.80      3.77 o 
  -2   5   1      138.41      142.05      2.53 o 
  -1   5   1     1463.74     1282.32     10.94 o 
   0   5   1      169.75      143.38      2.13 o 
   1   5   1      157.61      165.90      3.39 o 
   2   5   1      724.95      784.27      8.41 o 
   3   5   1       21.24       22.89      1.40 o 
   4   5   1      473.49      491.78     10.10 o 
   5   5   1      103.80      110.38      7.00 o 
   6   5   1       10.10       10.56      3.23 o 
   7   5   1        0.35        0.00      1.98 o 
  -8   6   1        0.02        0.78      1.18 o 
  -7   6   1       36.56       40.87      2.15 o 
  -6   6   1       24.13       24.51      1.79 o 
  -5   6   1      727.52      700.37      7.91 o 
  -4   6   1     1712.18     1676.43     13.38 o 
  -3   6   1        6.90        6.95      1.48 o 
  -2   6   1     1316.22     1348.67     11.75 o 
  -1   6   1       92.05       99.09      2.09 o 
   0   6   1      139.49      132.09      2.42 o 
   1   6   1     2025.06     1977.62     16.55 o 
   2   6   1        9.97        9.27      1.00 o 
   3   6   1       27.37       29.09      2.09 o 
   4   6   1       14.63       10.89      2.52 o 
   5   6   1       86.28       82.84      4.98 o 
   6   6   1      298.36      317.85     10.00 o 
  -8   7   1       96.64      112.93      4.82 o 
  -7   7   1        2.19        1.32      1.78 o 
  -6   7   1       12.07       12.87      1.56 o 
  -5   7   1      187.35      187.60      4.17 o 
  -4   7   1       52.94       50.35      2.06 o 
  -3   7   1      567.22      516.58      5.99 o 
  -2   7   1       12.00        9.70      0.93 o 
  -1   7   1       38.13       50.87      2.13 o 
   0   7   1      317.17      313.93      4.67 o 
   1   7   1      156.25      156.81      2.86 o 
   2   7   1      155.58      156.27      4.03 o 
   3   7   1        4.58        3.58      1.81 o 
   4   7   1       99.06      102.44      5.22 o 
   5   7   1       86.75       83.36      5.26 o 
   6   7   1       26.91       28.77      3.91 o 
  -8   8   1       71.86       87.09      4.92 o 
  -7   8   1       34.11       29.33      2.17 o 
  -6   8   1       32.25       32.89      2.13 o 
  -5   8   1       15.14       12.49      1.34 o 
  -4   8   1       86.85       78.75      2.18 o 
  -3   8   1       12.43        9.76      1.50 o 
  -2   8   1      278.49      267.29      4.04 o 
  -1   8   1       89.60       88.51      2.26 o 
   0   8   1       26.25       26.53      1.61 o 
   1   8   1      202.46      216.22      4.58 o 
   2   8   1      409.43      400.64     10.06 o 
   3   8   1      285.18      275.79     15.01 o 
   4   8   1       54.97       59.72      6.98 o 
   5   8   1        4.79        5.36      2.62 o 
  -7   9   1      324.92      347.30      7.30 o 
  -6   9   1       31.99       30.92      2.55 o 
  -5   9   1        6.79        5.52      0.86 o 
  -4   9   1        0.30        0.00      0.77 o 
  -3   9   1       80.49       79.38      2.39 o 
  -2   9   1      482.52      484.04      6.23 o 
  -1   9   1      148.70      149.24      3.43 o 
   0   9   1        5.35        8.45      1.29 o 
   1   9   1       75.49       73.62      3.53 o 
   2   9   1      181.72      182.49     11.76 o 
   3   9   1      121.80      120.68      5.84 o 
   4   9   1      158.75      175.12      7.41 o 
   5   9   1        0.11        0.00      2.28 o 
  -7  10   1        0.44        0.00      1.65 o 
  -6  10   1      109.14      110.43      4.69 o 
  -5  10   1       46.88       50.40      3.16 o 
  -4  10   1       52.93       48.02      2.15 o 
  -3  10   1        3.88        2.69      0.99 o 
  -2  10   1       74.17       72.84      2.99 o 
  -1  10   1      121.57      122.09      5.96 o 
   0  10   1      198.54      191.78      4.81 o 
   1  10   1       80.52       78.00      6.53 o 
   2  10   1        0.37        0.00      2.59 o 
   3  10   1       28.26       25.78      3.60 o 
   4  10   1       57.04       68.05      5.43 o 
  -6  11   1       86.41       81.68      4.62 o 
  -5  11   1      102.36      102.21      3.21 o 
  -4  11   1        4.13        1.26      1.06 o 
  -3  11   1        7.17        5.55      1.44 o 
  -2  11   1        7.14        6.91      1.57 o 
  -1  11   1      100.75       94.70      4.16 o 
   0  11   1        0.15        0.50      1.66 o 
   1  11   1      303.53      313.25     10.44 o 
   2  11   1        4.42        2.86      2.15 o 
   3  11   1        4.51        0.07      3.77 o 
  -5  12   1       96.04      100.85      3.69 o 
  -4  12   1      104.19      106.22      5.72 o 
  -3  12   1       12.82       11.68      1.93 o 
  -2  12   1       14.91       14.15      2.78 o 
  -1  12   1       29.52       28.74      3.00 o 
   0  12   1       33.87       37.69      3.46 o 
   1  12   1       34.79       36.59      4.21 o 
  -3  13   1       47.47       51.34      4.33 o 
  -2  13   1        4.98        2.28      1.99 o 
  -1  13   1        3.71        1.20      1.99 o 
  -1 -13   2      137.54      141.02      8.78 o 
   0 -13   2        0.48        0.73      2.38 o 
   1 -13   2        0.20        0.45      1.81 o 
   2 -13   2        0.14        0.00      1.79 o 
   3 -13   2       88.15       93.06      4.65 o 
   4 -13   2      201.14      198.71      6.33 o 
  -2 -12   2       32.88       35.83      6.27 o 
  -1 -12   2       14.52       14.94      2.54 o 
   0 -12   2        2.93        0.27      2.09 o 
   1 -12   2        6.93        6.72      3.02 o 
   2 -12   2       29.89       27.23      3.47 o 
   3 -12   2       71.15       71.64      4.72 o 
   4 -12   2      266.32      248.45      5.84 o 
   5 -12   2       48.80       51.81      2.93 o 
   6 -12   2        4.99        3.41      2.14 o 
  -3 -11   2        3.66        2.52      3.54 o 
  -2 -11   2       33.68       36.09      3.16 o 
  -1 -11   2        5.73        4.86      1.78 o 
   0 -11   2       12.25       11.45      2.66 o 
   1 -11   2        0.04        0.00      1.51 o 
   2 -11   2       15.98       12.63      2.10 o 
   3 -11   2      253.22      254.26      5.57 o 
   4 -11   2       50.08       48.62      2.43 o 
   5 -11   2       66.58       71.68      4.20 o 
   6 -11   2        5.12        6.07      2.20 o 
  -4 -10   2        0.40        1.11      3.39 o 
  -3 -10   2      132.31      123.69      5.86 o 
  -2 -10   2        0.64        0.33      1.42 o 
  -1 -10   2       14.96       15.08      3.07 o 
   0 -10   2        0.02        0.02      1.44 o 
   1 -10   2      710.68      708.17     11.63 o 
   2 -10   2        2.59        3.41      1.26 o 
   3 -10   2      192.17      190.82      3.75 o 
   4 -10   2       11.88       12.67      1.34 o 
   5 -10   2        1.91        1.03      0.91 o 
   6 -10   2      221.14      240.60      5.30 o 
   7 -10   2       32.53       41.81      3.03 o 
  -3  -9   2      119.42      116.32      7.17 o 
  -2  -9   2       17.40       13.84      2.41 o 
  -1  -9   2        1.02        1.01      1.28 o 
   0  -9   2        1.23        0.37      1.03 o 
   1  -9   2      269.38      268.53      4.50 o 
   2  -9   2      321.49      326.64      5.54 o 
   3  -9   2     1232.73     1193.88     11.67 o 
   4  -9   2        2.71        2.73      1.08 o 
   5  -9   2        5.69        5.38      0.89 o 
   6  -9   2      133.89      137.82      3.80 o 
   7  -9   2        1.49        1.60      1.31 o 
   8  -9   2      146.99      135.13      7.03 o 
  -4  -8   2       35.70       38.10      4.65 o 
  -3  -8   2      196.60      198.76     10.68 o 
  -2  -8   2       41.99       50.29      3.46 o 
  -1  -8   2       15.02       20.89      2.51 o 
   0  -8   2      141.29      160.93      3.18 o 
   1  -8   2        3.16        3.43      0.66 o 
   2  -8   2      505.94      503.47      6.49 o 
   3  -8   2      210.82      208.00      3.54 o 
   4  -8   2      411.55      397.19      4.89 o 
   5  -8   2        0.71        2.47      0.88 o 
   6  -8   2       87.77       89.19      2.75 o 
   7  -8   2       20.16       19.08      1.81 o 
   8  -8   2      124.47      142.85      6.96 o 
  -5  -7   2      128.29      119.42      7.58 o 
  -4  -7   2       89.08       93.04      6.20 o 
  -3  -7   2      147.73      165.11      5.65 o 
  -2  -7   2      714.55      660.80     13.64 o 
  -1  -7   2      806.80      780.72     14.20 o 
   0  -7   2      203.71      204.77      2.98 o 
   1  -7   2      326.26      323.76      3.79 o 
   2  -7   2      356.18      347.01      4.28 o 
   3  -7   2      617.73      589.68      6.03 o 
   4  -7   2      814.66      754.74      8.00 o 
   5  -7   2       48.40       47.77      1.95 o 
   6  -7   2       53.79       45.65      2.04 o 
   7  -7   2      137.01      127.70      3.95 o 
   8  -7   2       49.59       57.21      4.03 o 
  -5  -6   2      134.26      150.98      8.02 o 
  -4  -6   2       22.51       19.77      3.25 o 
  -3  -6   2        4.55        4.21      1.46 o 
  -2  -6   2      100.26       92.67      3.82 o 
  -1  -6   2      531.56      547.87      5.89 o 
   0  -6   2     1362.09     1256.18     13.06 o 
   1  -6   2      198.47      230.55      2.87 o 
   2  -6   2     3424.26     3685.00     28.78 o 
   3  -6   2       10.42       16.26      1.01 o 
   4  -6   2      105.09      124.39      2.35 o 
   5  -6   2     1361.13     1294.09     12.36 o 
   6  -6   2      279.00      264.42      4.98 o 
   7  -6   2      195.25      174.67      4.04 o 
   8  -6   2        7.36       10.52      1.73 o 
  -6  -5   2       33.31       41.44      4.89 o 
  -5  -5   2       25.47       21.80      2.77 o 
  -4  -5   2      728.80      740.38     11.62 o 
  -3  -5   2      105.95       97.78      3.92 o 
  -2  -5   2     1395.66     1533.67     16.03 o 
  -1  -5   2      751.44      780.78      6.47 o 
   0  -5   2      255.62      253.07      3.98 o 
   1  -5   2     4298.33     4533.93     34.48 o 
   2  -5   2      225.81      204.44      2.84 o 
   3  -5   2        2.13        5.63      0.60 o 
   4  -5   2      115.53      128.47      2.48 o 
   5  -5   2      501.40      501.03      6.00 o 
   6  -5   2       58.76       58.95      1.93 o 
   7  -5   2      728.74      708.53     10.24 o 
   8  -5   2        0.50        0.03      1.14 o 
  -6  -4   2       17.98       10.88      2.36 o 
  -5  -4   2      144.14      149.60      5.63 o 
  -4  -4   2     1282.62     1270.22     16.98 o 
  -3  -4   2        0.27        1.93      0.50 o 
  -2  -4   2      271.24      257.81      2.80 o 
  -1  -4   2       92.09       96.95      2.15 o 
   0  -4   2     4165.63     4339.62     35.82 o 
   1  -4   2     4207.95     3989.19     70.73 o 
   2  -4   2        8.81        6.08      1.03 o 
   3  -4   2       11.26       12.33      0.68 o 
   4  -4   2       34.40       25.66      1.26 o 
   5  -4   2       53.28       42.83      1.45 o 
   6  -4   2      422.50      401.51      5.88 o 
   7  -4   2      305.79      310.82      5.37 o 
   8  -4   2       48.43       54.45      2.77 o 
   9  -4   2        3.38        2.51      2.39 o 
  -7  -3   2       88.15       81.97      5.08 o 
  -6  -3   2      684.58      679.47     29.38 o 
  -5  -3   2       69.15       66.66      5.92 o 
  -4  -3   2       94.98       89.75      2.12 o 
  -3  -3   2     1292.18     1137.83     10.66 o 
  -2  -3   2     1210.76     1186.35      8.93 o 
  -1  -3   2      827.40      889.93     12.19 o 
   0  -3   2     6950.26     7099.62     59.27 o 
   1  -3   2     9229.26     9566.14    100.89 o 
   2  -3   2     2592.91     2574.82     18.38 o 
   3  -3   2     4051.56     3933.27     30.42 o 
   4  -3   2       50.73       54.47      2.01 o 
   5  -3   2       95.16      102.07      2.18 o 
   6  -3   2      682.49      649.04      8.88 o 
   7  -3   2      429.30      420.65      6.39 o 
   8  -3   2      803.14      836.17     11.93 o 
   9  -3   2        0.49        0.96      2.42 o 
  -8  -2   2        9.25       10.54      3.78 o 
  -7  -2   2      123.22      123.27      5.72 o 
  -6  -2   2       36.50       29.18      2.97 o 
  -5  -2   2       72.95       76.55      2.62 o 
  -4  -2   2      131.89      148.34      2.74 o 
  -3  -2   2     3347.28     3625.46     34.55 o 
  -2  -2   2       93.33       88.88      1.57 o 
  -1  -2   2     8967.30     8608.50    136.47 o 
   0  -2   2     8088.73     8432.18     64.44 o 
   1  -2   2      104.31      130.40      1.62 o 
   2  -2   2     2681.07     2731.46     26.07 o 
   3  -2   2     1449.50     1440.46     13.40 o 
   4  -2   2     4137.09     4034.07     39.11 o 
   5  -2   2      318.44      322.52      5.31 o 
   6  -2   2      211.85      205.59      5.43 o 
   7  -2   2       39.38       38.14      2.90 o 
   8  -2   2        0.93        4.06      4.11 o 
  -8  -1   2       14.35       15.24      4.14 o 
  -7  -1   2      659.38      679.81     14.49 o 
  -6  -1   2      299.11      299.14      5.64 o 
  -5  -1   2      746.07      742.63      9.54 o 
  -4  -1   2      331.15      358.78      4.75 o 
  -3  -1   2      284.05      326.62      5.76 o 
  -2  -1   2      967.09      980.18     11.75 o 
  -1  -1   2     2951.02     2922.54     27.36 o 
   0  -1   2        8.84       10.03      0.49 o 
   1  -1   2     2064.05     2071.95     26.24 o 
   2  -1   2      258.35      271.93      7.20 o 
   3  -1   2       11.74        9.98      1.30 o 
   4  -1   2     2047.38     2062.03     24.60 o 
   5  -1   2      420.58      427.93      7.73 o 
   6  -1   2      993.55      984.20     14.66 o 
   7  -1   2        6.10        5.55      1.68 o 
   8  -1   2       22.58       19.25      3.01 o 
  -8   0   2       29.55       33.39      3.62 o 
  -7   0   2       16.16       10.75      1.85 o 
  -6   0   2      728.75      738.63     10.12 o 
  -5   0   2     2924.50     2785.96     25.22 o 
  -4   0   2        0.23        0.32      0.52 o 
  -3   0   2      921.72      946.51     10.33 o 
  -2   0   2     1401.40     1400.66     20.48 o 
  -1   0   2       29.84       25.00      0.56 o 
   0   0   2     1004.95     1178.42     11.61 o 
   1   0   2     3854.21     3693.56     40.58 o 
   2   0   2      138.15      138.92      6.60 o 
   3   0   2      149.36      151.13      4.37 o 
   4   0   2       29.22       27.85      1.72 o 
   5   0   2     1397.05     1345.74     17.75 o 
   6   0   2      172.96      176.37      4.98 o 
   7   0   2      419.90      405.98      8.58 o 
   8   0   2       24.73       22.22      3.22 o 
  -8   1   2        3.98        6.42      2.64 o 
  -7   1   2       43.46       46.48      2.57 o 
  -6   1   2       18.53       21.32      1.48 o 
  -5   1   2       15.94       11.24      1.39 o 
  -4   1   2     3842.64     3692.92     31.91 o 
  -3   1   2        3.07       10.55      0.86 o 
  -2   1   2      213.54      151.66      4.97 o 
  -1   1   2      408.54      445.43      4.66 o 
   0   1   2     3839.03     3619.22     39.72 o 
   1   1   2    17083.81    15719.02    275.57 o 
   2   1   2     3443.31     3495.80     33.16 o 
   3   1   2     1549.02     1764.29     20.79 o 
   4   1   2        1.13        4.47      1.78 o 
   5   1   2        0.53        0.46      0.85 o 
   6   1   2      337.70      340.35      9.56 o 
   7   1   2      667.71      658.14     14.11 o 
   8   1   2        1.56        0.48      3.00 o 
  -9   2   2        1.95        2.72      1.24 o 
  -8   2   2      155.53      152.35      7.28 o 
  -7   2   2      252.84      245.63      4.93 o 
  -6   2   2       23.25       26.93      1.94 o 
  -5   2   2       24.68       27.42      1.48 o 
  -4   2   2      727.19      822.48      8.78 o 
  -3   2   2     3781.78     3855.01     32.33 o 
  -2   2   2     5615.13     5659.31     72.28 o 
  -1   2   2       41.73       27.66      1.28 o 
   0   2   2       15.34        9.84      1.26 o 
   1   2   2       18.86       23.02      1.45 o 
   2   2   2      411.36      434.34      4.83 o 
   3   2   2     2455.16     2546.64     25.03 o 
   4   2   2      343.14      357.94      6.37 o 
   5   2   2      268.07      269.27      5.78 o 
   6   2   2      177.23      169.38      4.81 o 
   7   2   2       27.37       26.62      2.62 o 
   8   2   2      100.72      117.14      8.67 o 
  -9   3   2       78.14       86.55      4.74 o 
  -8   3   2      467.27      478.00      6.84 o 
  -7   3   2       17.40       15.47      1.24 o 
  -6   3   2      549.27      538.59      6.76 o 
  -5   3   2      118.26      113.14      2.24 o 
  -4   3   2      149.96      133.09      4.26 o 
  -3   3   2     1511.48     1447.49     13.36 o 
  -2   3   2     2018.26     2131.30     18.00 o 
  -1   3   2      802.17      739.41      7.12 o 
   0   3   2      664.45      603.01      5.56 o 
   1   3   2      102.82       97.96      1.86 o 
   2   3   2     1444.80     1481.34     13.74 o 
   3   3   2     1157.41     1191.30     14.61 o 
   4   3   2      556.80      593.32      9.17 o 
   5   3   2       58.06       56.83      5.16 o 
   6   3   2        8.28        7.54      1.67 o 
   7   3   2       66.12       62.66      4.65 o 
   8   3   2      179.27      203.49     11.65 o 
  -8   4   2       17.76       20.58      1.65 o 
  -7   4   2      585.80      571.16     11.07 o 
  -6   4   2      151.52      140.65      3.11 o 
  -5   4   2      167.79      189.41      3.59 o 
  -4   4   2      202.52      174.97      2.80 o 
  -3   4   2      303.10      334.08      3.37 o 
  -2   4   2      942.38      788.33      7.14 o 
  -1   4   2     2433.46     2307.82     18.19 o 
   0   4   2      764.37      843.02      8.16 o 
   1   4   2      764.07      819.29      7.54 o 
   2   4   2      115.72      132.49      3.42 o 
   3   4   2      607.39      653.19      8.40 o 
   4   4   2      549.78      542.42      7.73 o 
   5   4   2        0.18        0.00      1.34 o 
   6   4   2      245.84      213.39      8.41 o 
   7   4   2        2.94        4.85      2.37 o 
  -8   5   2        3.29        0.01      1.41 o 
  -7   5   2      112.39      101.87      2.93 o 
  -6   5   2        9.51       13.10      1.23 o 
  -5   5   2     1297.04     1250.57     11.96 o 
  -4   5   2      344.13      316.13      4.59 o 
  -3   5   2     1341.38     1493.03     11.73 o 
  -2   5   2       20.01       26.79      1.08 o 
  -1   5   2       77.75       71.52      1.68 o 
   0   5   2     2264.56     2215.55     16.66 o 
   1   5   2      354.39      323.71      4.34 o 
   2   5   2        1.43        2.05      0.69 o 
   3   5   2       87.19       97.82      2.78 o 
   4   5   2       28.54       31.62      2.30 o 
   5   5   2      513.81      509.61     34.36 o 
   6   5   2      135.70      131.21      7.68 o 
   7   5   2        0.05        0.00      1.97 o 
  -8   6   2       18.18       18.40      2.34 o 
  -7   6   2       48.61       46.75      2.28 o 
  -6   6   2      304.07      292.87      4.74 o 
  -5   6   2      197.19      195.91      3.64 o 
  -4   6   2      277.83      254.19      4.90 o 
  -3   6   2      113.80      125.02      2.33 o 
  -2   6   2       14.65       13.68      0.96 o 
  -1   6   2      944.22     1006.96      9.35 o 
   0   6   2      730.64      714.36      7.34 o 
   1   6   2      467.14      453.62      5.73 o 
   2   6   2      410.37      407.28      5.58 o 
   3   6   2        8.77        8.96      1.80 o 
   4   6   2       97.44       83.48      4.58 o 
   5   6   2      250.63      266.71     13.38 o 
   6   6   2       60.04       57.22     10.29 o 
  -8   7   2       22.08       18.56      2.09 o 
  -7   7   2        5.25        3.02      1.19 o 
  -6   7   2       81.58       76.57      2.62 o 
  -5   7   2      143.94      130.46      3.09 o 
  -4   7   2     1020.33      979.13      9.61 o 
  -3   7   2      240.75      253.11      4.15 o 
  -2   7   2      240.52      226.87      3.52 o 
  -1   7   2        4.94        4.41      0.82 o 
   0   7   2       42.11       51.78      2.95 o 
   1   7   2      927.64      909.89      9.09 o 
   2   7   2      266.96      279.50      5.30 o 
   3   7   2      495.24      474.84     11.26 o 
   4   7   2        1.26        0.00      1.69 o 
   5   7   2        0.15        0.38      1.93 o 
   6   7   2       17.01       13.77      7.64 o 
  -8   8   2      191.29      185.90      6.61 o 
  -7   8   2       54.86       60.00      3.13 o 
  -6   8   2        0.72        0.80      1.06 o 
  -5   8   2       36.06       35.03      2.11 o 
  -4   8   2        8.05        6.54      0.96 o 
  -3   8   2     1131.27     1089.18     10.81 o 
  -2   8   2      323.37      316.21      4.54 o 
  -1   8   2        0.05        0.79      0.75 o 
   0   8   2        5.99        4.26      0.99 o 
   1   8   2      201.34      208.87      4.86 o 
   2   8   2      322.87      322.76      9.00 o 
   3   8   2      251.71      262.92      8.43 o 
   4   8   2        0.56        3.44      2.11 o 
   5   8   2       17.69       12.66      3.08 o 
  -7   9   2       75.11       82.28      4.26 o 
  -6   9   2      148.63      156.72      5.94 o 
  -5   9   2       90.57       90.91      2.05 o 
  -4   9   2        0.59        0.00      0.75 o 
  -3   9   2       39.88       40.12      1.89 o 
  -2   9   2       13.66       15.85      1.76 o 
  -1   9   2      550.38      543.18      7.53 o 
   0   9   2       15.75       18.38      1.58 o 
   1   9   2      147.77      136.84      6.56 o 
   2   9   2       20.04       18.66      2.97 o 
   3   9   2       18.09       17.38      3.11 o 
   4   9   2       82.01       86.67      5.73 o 
  -7  10   2      181.59      192.30     13.55 o 
  -6  10   2       49.99       47.20      4.12 o 
  -5  10   2      124.19      124.13      3.13 o 
  -4  10   2        1.28        3.07      1.01 o 
  -3  10   2       12.98       12.16      1.45 o 
  -2  10   2       95.18       98.57      6.72 o 
  -1  10   2      298.84      302.61      5.41 o 
   0  10   2       47.73       52.95      2.81 o 
   1  10   2      126.77      123.24      4.84 o 
   2  10   2       74.15       63.71      4.80 o 
   3  10   2        3.88        6.33      2.49 o 
  -6  11   2       34.57       32.28      3.39 o 
  -5  11   2      249.49      271.51      6.47 o 
  -4  11   2       31.06       30.12      3.15 o 
  -3  11   2        0.23        1.17      1.34 o 
  -2  11   2       84.63       76.52      3.29 o 
  -1  11   2        1.04        1.99      1.46 o 
   0  11   2      289.92      303.91      7.84 o 
   1  11   2        8.21       11.67      2.89 o 
   2  11   2        0.32        0.09      1.89 o 
  -5  12   2       17.20       15.13      2.41 o 
  -4  12   2       45.72       53.32      3.66 o 
  -3  12   2       48.75       50.12      3.05 o 
  -2  12   2        0.21        0.91      1.69 o 
  -1  12   2       25.37       27.64      3.35 o 
   0  12   2        2.31        2.63      2.00 o 
   1  12   2        9.12        9.76      2.94 o 
  -1 -13   3        0.06        0.53      3.83 o 
   0 -13   3        3.94        6.31      2.75 o 
   1 -13   3        1.94        1.86      1.90 o 
   2 -13   3       98.23       94.77      4.52 o 
   3 -13   3      192.14      200.01     10.61 o 
   4 -13   3       18.54       13.82      2.51 o 
  -2 -12   3       12.03       11.14      3.06 o 
  -1 -12   3      257.50      269.39      9.66 o 
   0 -12   3        8.49       11.29      3.12 o 
   1 -12   3       37.71       36.04      3.09 o 
   2 -12   3       15.45       18.46      2.41 o 
   3 -12   3        0.29        0.00      1.53 o 
   4 -12   3      595.99      585.58     11.05 o 
   5 -12   3        7.94        8.40      1.75 o 
   6 -12   3        0.99        3.02      2.12 o 
  -3 -11   3       42.21       41.13      6.30 o 
  -2 -11   3       16.16       17.71      4.20 o 
  -1 -11   3        4.07        1.61      1.61 o 
   0 -11   3        5.82        5.81      2.11 o 
   1 -11   3      532.83      519.19      9.90 o 
   2 -11   3      143.32      149.55      5.93 o 
   3 -11   3       22.67       27.58      2.57 o 
   4 -11   3       14.97       15.65      1.69 o 
   5 -11   3      140.21      143.60      3.75 o 
   6 -11   3      379.00      389.59     10.85 o 
  -2 -10   3        0.91        0.53      1.70 o 
  -1 -10   3       10.78        8.17      2.20 o 
   0 -10   3      158.57      161.60      5.03 o 
   1 -10   3        5.81        7.24      2.75 o 
   2 -10   3      722.73      764.88     12.24 o 
   3 -10   3        4.63        3.01      0.98 o 
   4 -10   3       77.31       71.11      2.39 o 
   5 -10   3       70.85       71.62      2.98 o 
   6 -10   3      163.57      167.17      4.41 o 
   7 -10   3       92.35      108.19      5.28 o 
  -3  -9   3      167.72      188.06     10.44 o 
  -2  -9   3      151.28      136.66      6.76 o 
  -1  -9   3      237.46      239.01      7.28 o 
   0  -9   3      195.83      194.36      4.39 o 
   1  -9   3      129.49      116.93      4.80 o 
   2  -9   3      210.22      202.81      3.96 o 
   3  -9   3     1226.70     1198.63     11.67 o 
   4  -9   3       12.71       13.55      1.26 o 
   5  -9   3      121.19      119.36      2.62 o 
   6  -9   3      156.09      146.86      4.28 o 
   7  -9   3      351.47      366.58      6.69 o 
   8  -9   3        7.05        5.69      2.73 o 
  -3  -8   3      639.15      647.76     13.41 o 
  -2  -8   3      690.07      705.53     13.90 o 
  -1  -8   3      683.56      683.01     13.36 o 
   0  -8   3      133.99      142.56      4.00 o 
   1  -8   3      188.61      196.34      2.92 o 
   2  -8   3      278.03      274.49      3.99 o 
   3  -8   3      671.22      627.69      7.03 o 
   4  -8   3      692.06      669.68      7.36 o 
   5  -8   3      128.93      119.62      2.99 o 
   6  -8   3       12.03       16.02      1.53 o 
   7  -8   3        3.19        4.81      1.31 o 
   8  -8   3      198.44      202.42      6.19 o 
  -4  -7   3        5.25        4.09      2.35 o 
  -3  -7   3        3.62        6.45      2.09 o 
  -2  -7   3      342.64      345.15     12.63 o 
  -1  -7   3      928.25      910.98     15.88 o 
   0  -7   3      105.34      115.75      2.27 o 
   1  -7   3        3.07        3.02      0.61 o 
   2  -7   3        2.04        1.29      0.75 o 
   3  -7   3      235.20      210.75      3.12 o 
   4  -7   3      210.50      195.68      3.05 o 
   5  -7   3     1404.32     1402.76     13.44 o 
   6  -7   3       33.84       31.33      1.78 o 
   7  -7   3       10.10        9.17      1.39 o 
   8  -7   3       38.77       40.85      3.06 o 
  -5  -6   3       41.78       34.23      5.60 o 
  -4  -6   3      246.85      260.47     10.44 o 
  -3  -6   3       30.17       25.06      3.56 o 
  -2  -6   3      142.78      131.46      3.74 o 
  -1  -6   3     5726.66     5810.34     48.11 o 
   0  -6   3      836.06      954.20      8.21 o 
   1  -6   3      809.86      852.43      7.92 o 
   2  -6   3      173.77      189.78      2.73 o 
   3  -6   3        0.16        0.00      0.45 o 
   4  -6   3      649.83      607.62      6.00 o 
   5  -6   3     1198.99     1192.00     11.62 o 
   6  -6   3      318.22      318.94      4.58 o 
   7  -6   3       83.92       73.66      3.02 o 
   8  -6   3       34.06       37.34      2.49 o 
  -6  -5   3       74.12       71.53      7.36 o 
  -5  -5   3      739.49      717.16     14.53 o 
  -4  -5   3      274.21      265.05     12.52 o 
  -3  -5   3      484.01      492.06      9.71 o 
  -2  -5   3      176.07      210.12      4.05 o 
  -1  -5   3      842.67      914.38      8.90 o 
   0  -5   3     1355.27     1258.00      9.76 o 
   1  -5   3     2253.97     2146.30     17.14 o 
   2  -5   3      682.05      718.45      6.33 o 
   3  -5   3       64.01       71.28      1.53 o 
   4  -5   3       86.64       94.79      2.13 o 
   5  -5   3      386.73      369.35      4.60 o 
   6  -5   3      410.27      376.27      6.44 o 
   7  -5   3        0.09        0.00      1.05 o 
   8  -5   3       34.13       32.07      2.34 o 
  -7  -4   3       17.10       14.65      4.31 o 
  -6  -4   3       12.52        9.62      3.56 o 
  -5  -4   3       74.58       72.91      3.16 o 
  -4  -4   3      950.08      975.65     16.85 o 
  -3  -4   3     2325.34     2397.47     25.37 o 
  -2  -4   3      802.66      847.10      7.35 o 
  -1  -4   3      169.28      170.84      4.73 o 
   0  -4   3        3.95        5.26      0.86 o 
   1  -4   3       10.33        8.03      0.70 o 
   2  -4   3     4353.74     4214.51     29.62 o 
   3  -4   3     1257.16     1260.60      9.99 o 
   4  -4   3        4.53        6.19      0.65 o 
   5  -4   3       63.67       61.85      1.78 o 
   6  -4   3       67.01       72.93      2.45 o 
   7  -4   3      575.77      558.05      7.83 o 
   8  -4   3      426.54      466.68      8.05 o 
  -8  -3   3        2.21        0.00      3.34 o 
  -7  -3   3       29.06       26.89      5.18 o 
  -6  -3   3       17.41       18.81      2.66 o 
  -5  -3   3       25.82       27.31      2.25 o 
  -4  -3   3      586.33      535.65      6.95 o 
  -3  -3   3      361.17      399.68      4.47 o 
  -2  -3   3     3931.96     4023.64     31.11 o 
  -1  -3   3      469.91      441.16      8.23 o 
   0  -3   3     3423.46     3701.76     31.32 o 
   1  -3   3       25.09       28.57      1.29 o 
   2  -3   3     9620.96     9804.01     62.56 o 
   3  -3   3     1784.40     1820.54     16.44 o 
   4  -3   3     1553.45     1583.37     17.37 o 
   5  -3   3       14.73       14.22      1.09 o 
   6  -3   3      268.46      269.59      5.59 o 
   7  -3   3      206.26      203.79      4.67 o 
   8  -3   3        0.59        1.21      1.23 o 
  -8  -2   3      219.59      214.05     12.09 o 
  -7  -2   3      511.53      496.63     12.09 o 
  -6  -2   3      438.21      449.37     18.49 o 
  -5  -2   3      182.63      170.67      3.30 o 
  -4  -2   3      898.15      941.72      8.58 o 
  -3  -2   3     1101.65     1141.94     10.47 o 
  -2  -2   3     2009.71     2138.40     18.51 o 
  -1  -2   3       27.72       28.46      0.84 o 
   0  -2   3     5891.42     6193.93     51.79 o 
   1  -2   3     1167.59     1307.40     11.41 o 
   2  -2   3      150.31      161.67      3.36 o 
   3  -2   3     2833.24     2744.74     35.38 o 
   4  -2   3       19.11       14.92      1.26 o 
   5  -2   3      274.48      281.16      6.04 o 
   6  -2   3       56.20       52.49      4.49 o 
   7  -2   3       49.18       45.89      3.15 o 
   8  -2   3      162.59      179.20      7.35 o 
  -7  -1   3       30.15       34.10      3.46 o 
  -6  -1   3     2235.67     2215.52     23.83 o 
  -5  -1   3      311.81      303.22      5.18 o 
  -4  -1   3       14.75        6.25      0.78 o 
  -3  -1   3      827.20      973.38     10.73 o 
  -2  -1   3        0.06        0.92      0.30 o 
  -1  -1   3    11887.03    11580.60    111.03 o 
   0  -1   3     1926.67     1964.85     41.98 o 
   1  -1   3       13.12       13.02      0.88 o 
   2  -1   3       80.07       95.22      1.85 o 
   3  -1   3      153.63      145.93      2.57 o 
   4  -1   3     1013.66      928.51      9.42 o 
   5  -1   3     2237.87     2178.70     22.88 o 
   6  -1   3       56.78       61.18      3.13 o 
   7  -1   3       12.40       13.59      2.02 o 
   8  -1   3        0.05        0.00      3.86 o 
  -8   0   3        4.96        4.68      2.23 o 
  -7   0   3       21.87       18.68      1.87 o 
  -6   0   3      108.11      114.97      2.71 o 
  -5   0   3      295.76      290.78      5.13 o 
  -4   0   3      615.77      551.21      7.24 o 
  -3   0   3     1214.11     1389.24     12.95 o 
  -1   0   3     2182.08     2382.24     20.03 o 
   0   0   3     3749.32     4198.16     39.85 o 
   1   0   3     4775.06     5016.02     58.81 o 
   2   0   3        4.26        5.24      0.77 o 
   3   0   3     1753.40     1949.99     19.73 o 
   4   0   3      143.42      143.47      4.38 o 
   5   0   3       28.36       28.47      1.77 o 
   6   0   3     1352.56     1335.93     15.93 o 
   7   0   3       20.13       17.57      3.11 o 
   8   0   3        0.66        4.48      3.20 o 
  -8   1   3      313.10      331.13      7.89 o 
  -7   1   3        3.14        2.65      1.08 o 
  -6   1   3        1.03        0.00      0.79 o 
  -5   1   3     1760.91     1740.57     16.79 o 
  -4   1   3        7.12       10.56      0.92 o 
  -3   1   3     3661.16     3798.26     33.21 o 
  -2   1   3       23.71       30.42      1.70 o 
  -1   1   3     1066.92     1096.24     10.69 o 
   0   1   3    14097.20    13478.19    141.07 o 
   1   1   3     2914.14     2902.89     39.55 o 
   2   1   3     1032.30     1131.40     11.99 o 
   3   1   3     1044.00     1126.85     12.40 o 
   4   1   3      170.67      169.32      3.55 o 
   5   1   3      133.42      130.36      4.14 o 
   6   1   3       56.53       55.60      2.58 o 
   7   1   3       80.33       75.01      4.64 o 
   8   1   3       39.35       39.47      4.03 o 
  -8   2   3       98.42      102.51      4.45 o 
  -7   2   3       27.00       25.84      2.15 o 
  -6   2   3      205.18      213.09      4.69 o 
  -5   2   3       14.19       16.32      1.27 o 
  -4   2   3     1950.28     1934.88     15.99 o 
  -3   2   3     7568.54     7699.63     62.54 o 
  -2   2   3      355.40      352.15      4.46 o 
  -1   2   3        9.17        4.32      0.55 o 
   0   2   3     5960.16     5928.05     62.21 o 
   1   2   3     2526.84     2488.88     21.57 o 
   2   2   3     3622.17     3558.13     30.55 o 
   3   2   3      809.68      850.89      8.67 o 
   4   2   3       37.99       31.84      1.73 o 
   5   2   3       91.02       92.95      3.93 o 
   6   2   3       18.91       16.76      2.31 o 
   7   2   3      398.84      394.59      8.58 o 
   8   2   3       47.82       45.66      6.52 o 
  -8   3   3        1.86        0.80      0.92 o 
  -7   3   3      845.99      834.98      9.76 o 
  -6   3   3        1.69        1.14      0.71 o 
  -5   3   3      163.55      188.31      3.88 o 
  -4   3   3        1.05        1.39      0.49 o 
  -3   3   3      353.52      448.01      5.17 o 
  -2   3   3     3358.91     3048.99     28.10 o 
  -1   3   3     1593.08     1530.08     12.44 o 
   0   3   3     1364.37     1310.14     13.74 o 
   1   3   3        1.96        5.82      0.60 o 
   2   3   3       17.56       14.47      0.93 o 
   3   3   3     1775.18     1767.69     18.66 o 
   4   3   3      392.97      381.09      6.12 o 
   5   3   3        8.54        9.45      1.42 o 
   6   3   3       16.98       13.91      2.47 o 
   7   3   3       11.02       10.29      2.69 o 
  -8   4   3      132.04      127.83      3.64 o 
  -7   4   3        6.75        5.32      1.35 o 
  -6   4   3      378.66      383.68      5.74 o 
  -5   4   3       64.90       66.20      2.07 o 
  -4   4   3       19.72       20.84      1.08 o 
  -3   4   3       39.04       40.13      1.13 o 
  -2   4   3      567.29      563.37      6.75 o 
  -1   4   3      850.13      760.09      6.61 o 
   0   4   3     3242.54     3093.55     24.29 o 
   1   4   3      272.32      286.46      3.58 o 
   2   4   3       25.21       25.13      1.11 o 
   3   4   3      558.87      572.51      7.84 o 
   4   4   3      401.95      432.65      6.85 o 
   5   4   3      644.21      641.10     10.84 o 
   6   4   3       17.34       18.08      3.56 o 
   7   4   3        0.40        0.00      1.90 o 
  -8   5   3        2.39        4.66      1.49 o 
  -7   5   3       93.00      102.57      3.25 o 
  -6   5   3     1102.63     1085.61     12.09 o 
  -5   5   3       66.23       64.46      2.36 o 
  -4   5   3      134.42      138.09      2.66 o 
  -3   5   3      459.68      490.11      5.64 o 
  -2   5   3        0.44        0.79      0.54 o 
  -1   5   3     1007.65      956.37      8.81 o 
   0   5   3       14.87       18.61      2.09 o 
   1   5   3      774.09      748.37      7.43 o 
   2   5   3      150.90      146.39      3.12 o 
   3   5   3        3.42        3.80      1.03 o 
   4   5   3        2.18        2.09      2.17 o 
   5   5   3      169.71      164.03      6.55 o 
   6   5   3       88.58       93.70      5.55 o 
   7   5   3       47.18       44.94      4.73 o 
  -8   6   3        0.30        0.00      1.60 o 
  -7   6   3       14.33       19.60      1.76 o 
  -6   6   3      115.11      109.82      2.88 o 
  -5   6   3     1346.43     1297.54     12.70 o 
  -4   6   3     1980.75     1934.00     18.86 o 
  -3   6   3       35.92       34.42      1.49 o 
  -2   6   3      228.53      205.72      3.20 o 
  -1   6   3       29.17       35.92      1.42 o 
   0   6   3      639.58      654.15      6.84 o 
   1   6   3     1538.53     1428.18     13.95 o 
   2   6   3       22.33       20.21      1.39 o 
   3   6   3       16.27       15.97      2.95 o 
   4   6   3       22.88       27.60      3.24 o 
   5   6   3       26.05       29.06      3.60 o 
   6   6   3      136.88      151.96      7.07 o 
  -8   7   3       14.81       20.74      2.19 o 
  -7   7   3        4.84        3.10      1.21 o 
  -6   7   3        0.24        2.34      1.40 o 
  -5   7   3      256.40      259.22      4.92 o 
  -4   7   3        5.76        5.73      0.85 o 
  -3   7   3      285.62      273.63      4.28 o 
  -2   7   3       52.71       46.86      1.69 o 
  -1   7   3        3.43        4.94      0.84 o 
   0   7   3       42.09       45.66      3.01 o 
   1   7   3      205.44      201.42      3.76 o 
   2   7   3      330.44      316.21      7.27 o 
   3   7   3       21.81       21.50      2.94 o 
   4   7   3       83.57       76.92      4.93 o 
   5   7   3        0.41        1.68      3.56 o 
   6   7   3        7.04        2.59      2.56 o 
  -7   8   3      180.57      201.45      4.82 o 
  -6   8   3       23.41       22.91      2.15 o 
  -5   8   3      165.59      166.86      4.05 o 
  -4   8   3       28.56       24.79      1.45 o 
  -3   8   3      195.84      188.73      3.83 o 
  -2   8   3      525.92      513.40      6.28 o 
  -1   8   3      521.51      491.95      6.67 o 
   0   8   3        1.45        1.60      1.02 o 
   1   8   3        0.74        0.00      0.92 o 
   2   8   3       29.72       32.51      3.41 o 
   3   8   3       60.55       63.88      7.61 o 
   4   8   3       72.88       78.07      9.01 o 
   5   8   3        4.03        2.35      2.30 o 
  -7   9   3      261.43      294.08      8.49 o 
  -6   9   3        0.06        0.64      1.30 o 
  -5   9   3        0.40        0.54      1.29 o 
  -4   9   3        2.28        2.23      0.85 o 
  -3   9   3      140.44      135.23      3.40 o 
  -2   9   3      497.02      468.69      6.19 o 
  -1   9   3       39.88       34.98      1.98 o 
   0   9   3      107.00      104.33      3.03 o 
   1   9   3        4.97        2.97      1.56 o 
   2   9   3       13.10       14.26      2.79 o 
   3   9   3       92.79       93.24      5.66 o 
   4   9   3       36.68       42.23      4.48 o 
  -6  10   3      300.72      321.97      8.37 o 
  -5  10   3      114.81      115.52      4.35 o 
  -4  10   3       15.79       13.07      1.41 o 
  -3  10   3        2.88        3.18      1.07 o 
  -2  10   3       70.63       63.99      3.18 o 
  -1  10   3      102.54      102.87      5.37 o 
   0  10   3      158.58      164.56      4.61 o 
   1  10   3       14.80       12.76      2.77 o 
   2  10   3      127.45      123.71      6.27 o 
   3  10   3        0.14        0.00      3.61 o 
  -6  11   3       64.57       56.92      4.98 o 
  -5  11   3       79.75       87.77      2.96 o 
  -4  11   3       77.23       80.32      4.57 o 
  -3  11   3        1.85        2.18      1.37 o 
  -2  11   3        1.32        5.31      1.55 o 
  -1  11   3       29.63       26.38      2.39 o 
   0  11   3       11.33       13.45      2.02 o 
   1  11   3        0.42        0.85      2.03 o 
   2  11   3       10.66       10.45      3.11 o 
  -4  12   3       22.72       24.83      5.78 o 
  -3  12   3      118.09      116.10      4.22 o 
  -2  12   3        1.43        2.63      1.87 o 
  -1  12   3        0.42        1.74      1.78 o 
   0  12   3       26.77       25.77      6.01 o 
  -1 -13   4       98.00      108.35     10.22 o 
   0 -13   4        6.56       10.15      4.77 o 
   1 -13   4        2.27        0.00      3.29 o 
   2 -13   4      107.12      104.77      6.59 o 
   3 -13   4        2.85        4.02      1.97 o 
   4 -13   4       76.13       84.20      4.38 o 
   5 -13   4       11.25        6.32      2.87 o 
  -2 -12   4       71.67       74.45      5.80 o 
  -1 -12   4        0.10        6.23      2.64 o 
   0 -12   4      103.89      105.90      9.40 o 
   1 -12   4       13.19        9.99      2.29 o 
   2 -12   4        1.24        1.34      2.59 o 
   3 -12   4        0.26        1.31      1.56 o 
   4 -12   4       18.69       11.63      2.27 o 
   5 -12   4      178.71      185.47      4.98 o 
   6 -12   4        0.27        0.48      2.05 o 
  -2 -11   4        0.03        0.00      2.74 o 
  -1 -11   4      137.23      124.83     11.82 o 
   0 -11   4      108.25      112.93      5.61 o 
   1 -11   4       17.66       14.33      2.17 o 
   2 -11   4        0.92        2.40      1.63 o 
   3 -11   4       15.43       11.99      2.00 o 
   4 -11   4       56.56       56.12      3.89 o 
   5 -11   4      382.88      377.20      6.34 o 
   6 -11   4        0.76        1.10      1.62 o 
  -3 -10   4        0.76        1.62      2.83 o 
  -2 -10   4       26.79       24.25      5.01 o 
  -1 -10   4       66.36       54.41      3.90 o 
   0 -10   4        9.26        7.96      2.04 o 
   1 -10   4      953.62      932.87     14.02 o 
   2 -10   4      630.39      621.73     10.59 o 
   3 -10   4      132.78      141.71      3.52 o 
   4 -10   4       63.01       66.01      2.31 o 
   5 -10   4      132.70      141.61      3.06 o 
   6 -10   4      207.58      199.20      4.77 o 
   7 -10   4      247.35      251.04      9.80 o 
  -3  -9   4      423.51      455.34     17.20 o 
  -2  -9   4       48.27       57.82      6.20 o 
  -1  -9   4      346.24      333.37     15.72 o 
   0  -9   4       63.45       56.48      3.65 o 
   1  -9   4      110.79      113.63      3.89 o 
   2  -9   4      628.89      638.68      8.00 o 
   3  -9   4       83.90       86.51      2.43 o 
   4  -9   4       26.35       24.05      1.42 o 
   5  -9   4      245.39      242.30      3.84 o 
   6  -9   4        9.71       12.28      1.62 o 
   7  -9   4        3.58        2.87      1.34 o 
  -4  -8   4      156.32      147.98      9.35 o 
  -3  -8   4      392.71      389.43     12.60 o 
  -2  -8   4       25.68       22.41      2.16 o 
  -1  -8   4      177.34      185.13      5.90 o 
   0  -8   4        2.78        3.63      1.17 o 
   1  -8   4      136.32      137.94      3.23 o 
   2  -8   4       79.00       75.47      2.01 o 
   3  -8   4        2.83        3.23      0.78 o 
   4  -8   4      569.32      534.85      5.96 o 
   5  -8   4      134.00      122.22      3.05 o 
   6  -8   4       50.71       45.65      2.09 o 
   7  -8   4        5.94        4.58      1.41 o 
   8  -8   4       43.78       46.05      3.44 o 
  -5  -7   4        2.74        2.47      3.27 o 
  -4  -7   4      145.43      144.33      6.29 o 
  -3  -7   4       70.90       61.96      4.58 o 
  -2  -7   4      591.13      573.52      9.57 o 
  -1  -7   4     1771.15     1803.38     22.60 o 
   0  -7   4      358.29      360.82      4.73 o 
   1  -7   4       93.80      103.39      2.18 o 
   2  -7   4        1.03        0.00      0.51 o 
   3  -7   4      243.27      226.50      3.24 o 
   4  -7   4      888.30      839.33      8.11 o 
   5  -7   4        0.54        1.25      1.04 o 
   6  -7   4      452.32      450.17      5.81 o 
   7  -7   4       22.82       24.99      2.13 o 
   8  -7   4        7.59        7.32      1.83 o 
  -6  -6   4      315.96      326.30     15.45 o 
  -5  -6   4      629.73      623.25     21.19 o 
  -4  -6   4       56.95       54.95      4.63 o 
  -3  -6   4       36.57       34.32      2.66 o 
  -2  -6   4      208.43      228.73      5.05 o 
  -1  -6   4        1.81        1.65      0.79 o 
   0  -6   4     7238.05     7454.11     59.18 o 
   1  -6   4        5.21        6.94      0.92 o 
   2  -6   4      414.30      393.85      4.24 o 
   3  -6   4      120.71      133.95      2.28 o 
   4  -6   4      179.61      209.40      3.03 o 
   5  -6   4      582.32      567.94      6.29 o 
   6  -6   4      100.41       96.08      2.88 o 
   7  -6   4       14.56       16.64      1.78 o 
   8  -6   4       55.76       72.28      3.30 o 
  -7  -5   4      128.65      122.25      9.86 o 
  -6  -5   4      616.84      631.51     21.92 o 
  -5  -5   4       25.49        8.58      9.53 o 
  -4  -5   4      873.53      888.70     16.80 o 
  -3  -5   4     1060.47     1083.51     26.60 o 
  -2  -5   4       69.45       64.06      2.36 o 
  -1  -5   4      263.00      282.21      6.94 o 
   0  -5   4       32.67       43.83      1.43 o 
   1  -5   4     1163.89     1113.92      8.91 o 
   2  -5   4      658.97      634.10      5.77 o 
   3  -5   4        2.05        4.20      0.53 o 
   4  -5   4       30.97       27.66      1.21 o 
   5  -5   4       40.50       39.51      1.62 o 
   6  -5   4      349.74      344.63      5.78 o 
   7  -5   4      387.04      381.50      6.86 o 
   8  -5   4        0.00        0.00      1.15 o 
  -7  -4   4        0.33        0.00      2.86 o 
  -6  -4   4       19.31       18.53      4.36 o 
  -5  -4   4        0.74        0.00      2.41 o 
  -4  -4   4      609.12      615.72     12.54 o 
  -3  -4   4        0.88        0.16      0.74 o 
  -2  -4   4      741.64      772.56      9.61 o 
  -1  -4   4        0.43        2.86      3.57 o 
   0  -4   4      102.58      108.34      1.56 o 
   1  -4   4     1033.65      986.26     10.26 o 
   2  -4   4        0.80        0.00      0.36 o 
   3  -4   4       65.04       50.38      1.42 o 
   4  -4   4      222.25      240.22      3.48 o 
   5  -4   4      111.02      115.12      2.48 o 
   6  -4   4      855.75      835.13      9.94 o 
   7  -4   4       12.84       14.40      1.54 o 
   8  -4   4       14.15       15.95      1.92 o 
  -8  -3   4      292.36      314.77     15.43 o 
  -7  -3   4        1.16        0.00      2.91 o 
  -6  -3   4       10.88       11.46      3.68 o 
  -5  -3   4       17.40       11.88      2.78 o 
  -4  -3   4       46.53       46.52      1.70 o 
  -3  -3   4     2302.96     2262.41     18.14 o 
  -2  -3   4      612.57      609.50      5.54 o 
  -1  -3   4      149.80      160.62      2.42 o 
   0  -3   4     1016.27     1082.71      9.89 o 
   1  -3   4        4.27        9.76      0.75 o 
   2  -3   4        2.64        3.02      0.44 o 
   3  -3   4     6773.10     7032.44     58.51 o 
   4  -3   4      706.40      696.27      7.67 o 
   5  -3   4       59.57       61.71      2.74 o 
   6  -3   4       79.23       80.45      2.82 o 
   7  -3   4        0.38        0.02      1.01 o 
   8  -3   4      272.24      282.79      6.09 o 
  -8  -2   4       77.09       78.67      8.02 o 
  -7  -2   4      301.59      328.55     14.51 o 
  -6  -2   4      841.36      863.30     23.62 o 
  -5  -2   4       63.42       75.76      1.72 o 
  -4  -2   4      234.25      239.94      3.31 o 
  -3  -2   4     1296.05     1479.84     13.56 o 
  -2  -2   4     1921.72     1863.05     17.90 o 
  -1  -2   4     2426.67     2448.26     17.54 o 
   0  -2   4       32.04       31.94      1.70 o 
   1  -2   4     3653.30     3785.71     31.37 o 
   2  -2   4      119.00      120.19      2.01 o 
   3  -2   4     1411.40     1334.72     14.13 o 
   4  -2   4     3865.43     3697.54     36.15 o 
   5  -2   4      120.15      122.31      3.86 o 
   6  -2   4       49.83       47.83      3.11 o 
   7  -2   4      150.10      145.47      5.06 o 
   8  -2   4      155.90      169.90      8.96 o 
  -7  -1   4      270.12      251.46      8.01 o 
  -6  -1   4        1.02        1.19      1.26 o 
  -5  -1   4      595.07      579.54      8.02 o 
  -4  -1   4      373.29      382.24      6.02 o 
  -3  -1   4        2.75        9.42      1.30 o 
  -2  -1   4     1657.22     1772.33     19.78 o 
  -1  -1   4      216.85      230.72      2.43 o 
   0  -1   4      200.36      168.20      2.23 o 
   1  -1   4       90.57       62.40      1.42 o 
   2  -1   4      149.36      177.25      3.42 o 
   3  -1   4      103.78       99.79      2.27 o 
   4  -1   4      107.76       99.50      2.63 o 
   5  -1   4      368.78      360.17      5.95 o 
   6  -1   4       58.29       70.11      3.28 o 
   7  -1   4        1.22        0.00      2.51 o 
   8  -1   4        2.42        1.46      1.86 o 
  -7   0   4        0.15        0.00      1.07 o 
  -6   0   4       51.71       60.21      2.54 o 
  -5   0   4      724.68      778.21      8.82 o 
  -4   0   4      853.39      933.52     10.79 o 
  -3   0   4      118.28      106.60      2.36 o 
  -2   0   4        5.69        7.75      0.66 o 
  -1   0   4      395.34      436.75      4.40 o 
   0   0   4      155.78      174.63      2.60 o 
   1   0   4       17.08       11.60      0.81 o 
   2   0   4     1969.02     2001.79     23.01 o 
   3   0   4      116.53      139.39      2.91 o 
   4   0   4       59.02       58.59      2.12 o 
   5   0   4       48.01       45.42      2.13 o 
   6   0   4        4.59        4.95      1.95 o 
   7   0   4      842.31      855.96     14.20 o 
   8   0   4        7.50        5.75      2.26 o 
  -8   1   4        0.47        0.08      1.89 o 
  -7   1   4       33.50       34.30      2.33 o 
  -6   1   4      207.65      206.20      4.10 o 
  -5   1   4      107.04       84.45      2.67 o 
  -4   1   4     2908.13     2766.65     24.57 o 
  -3   1   4     1001.07     1053.93      8.78 o 
  -2   1   4      159.80      132.83      3.03 o 
  -1   1   4     1101.64     1139.20     13.15 o 
   0   1   4      939.48     1083.23     12.73 o 
   1   1   4     5435.07     5667.50     52.80 o 
   2   1   4      833.02      849.77      9.62 o 
   3   1   4      208.54      181.24      3.51 o 
   4   1   4       65.12       63.07      2.23 o 
   5   1   4      131.47      131.63      3.49 o 
   6   1   4      362.39      375.31      7.78 o 
   7   1   4       85.82       92.85      4.14 o 
   8   1   4       61.28       55.78      4.59 o 
  -8   2   4      426.56      462.66      8.40 o 
  -7   2   4       35.25       34.13      3.26 o 
  -6   2   4       17.56       15.13      1.60 o 
  -5   2   4      118.44      133.21      2.30 o 
  -4   2   4        6.78       11.36      0.76 o 
  -3   2   4     1155.50      980.04      9.44 o 
  -2   2   4     1189.30     1072.37      8.62 o 
  -1   2   4      315.31      300.66      3.62 o 
   0   2   4      904.56      958.68      9.08 o 
   1   2   4     1478.27     1656.32     13.55 o 
   2   2   4     1989.15     2057.45     18.49 o 
   3   2   4      911.76      819.74      9.96 o 
   4   2   4      291.49      291.26      5.19 o 
   5   2   4       11.15        9.07      1.43 o 
   6   2   4       11.12       12.93      1.67 o 
   7   2   4       20.78       22.56      3.91 o 
   8   2   4      264.68      256.73     13.44 o 
  -8   3   4      163.55      155.65      3.76 o 
  -7   3   4       10.75       10.74      1.30 o 
  -6   3   4      374.69      372.65      5.29 o 
  -5   3   4       15.57       17.89      1.07 o 
  -4   3   4      331.01      354.60      4.34 o 
  -3   3   4     1017.35     1007.47      9.92 o 
  -2   3   4      551.65      572.73      5.97 o 
  -1   3   4      167.64      128.61      2.07 o 
   0   3   4      274.02      324.32      4.12 o 
   1   3   4        6.38       13.13      1.32 o 
   2   3   4      163.34      155.26      2.67 o 
   3   3   4      401.57      420.50      6.35 o 
   4   3   4      159.90      175.67      4.06 o 
   5   3   4        0.97        1.09      1.09 o 
   6   3   4      142.35      143.65      7.44 o 
   7   3   4       73.20       83.18     11.15 o 
  -8   4   4       27.37       26.77      1.92 o 
  -7   4   4       44.22       45.51      2.39 o 
  -6   4   4        1.44        1.40      0.85 o 
  -5   4   4      283.87      293.86      4.64 o 
  -4   4   4        0.51        5.58      1.22 o 
  -3   4   4      385.77      420.45      4.11 o 
  -2   4   4      318.55      279.45      3.77 o 
  -1   4   4     1221.12     1109.78      9.16 o 
   0   4   4      464.93      492.54      5.29 o 
   1   4   4      114.04      127.86      2.37 o 
   2   4   4        0.73        0.21      0.60 o 
   3   4   4      246.26      246.66      4.71 o 
   4   4   4       41.82       45.69      2.39 o 
   5   4   4       11.60       11.00      1.91 o 
   6   4   4      296.48      255.92      8.59 o 
   7   4   4        1.67        0.53      2.03 o 
  -8   5   4        5.80        7.16      1.50 o 
  -7   5   4       23.29       20.13      2.22 o 
  -6   5   4      166.68      153.96      3.62 o 
  -5   5   4      268.28      246.78      6.02 o 
  -4   5   4       68.16       70.51      3.85 o 
  -3   5   4        0.98        0.62      0.54 o 
  -2   5   4        7.83        5.28      1.14 o 
  -1   5   4       59.02       57.24      1.53 o 
   0   5   4     8457.48     8493.48     64.22 o 
   1   5   4       17.90       21.85      1.65 o 
   2   5   4      164.49      172.21      3.81 o 
   3   5   4      699.51      684.56      9.42 o 
   4   5   4        1.08        0.00      1.23 o 
   5   5   4      612.80      627.68     12.26 o 
   6   5   4       91.03       86.92      6.83 o 
  -8   6   4        6.86        5.44      1.53 o 
  -7   6   4        0.30        0.00      1.01 o 
  -6   6   4      625.91      567.09      7.33 o 
  -5   6   4      216.51      216.64      4.32 o 
  -4   6   4      984.21      976.39     12.18 o 
  -3   6   4       56.52       52.23      1.68 o 
  -2   6   4       53.20       57.47      1.73 o 
  -1   6   4      672.95      714.38      7.45 o 
   0   6   4      256.12      267.96      4.59 o 
   1   6   4       67.02       64.71      1.94 o 
   2   6   4      159.05      146.60      3.70 o 
   3   6   4       16.65       25.02      2.30 o 
   4   6   4        6.43        7.43      2.70 o 
   5   6   4       16.26       14.30      2.87 o 
   6   6   4        6.13        6.29      2.59 o 
  -8   7   4       12.50       14.90      2.80 o 
  -7   7   4       10.35        8.79      1.53 o 
  -6   7   4       50.05       57.64      2.86 o 
  -5   7   4      111.35      119.40      3.63 o 
  -4   7   4      613.79      590.77      7.16 o 
  -3   7   4        4.43        4.74      0.89 o 
  -2   7   4      199.89      208.92      3.52 o 
  -1   7   4       46.98       43.29      2.21 o 
   0   7   4       10.50       11.01      1.12 o 
   1   7   4       47.58       41.38      1.72 o 
   2   7   4        0.06        0.76      1.60 o 
   3   7   4       88.22       95.07      4.01 o 
   4   7   4        0.36        0.00      1.70 o 
   5   7   4        9.32        7.48      2.53 o 
  -7   8   4        4.39        5.48      1.88 o 
  -6   8   4       32.19       27.24      2.33 o 
  -5   8   4      147.86      156.18      3.98 o 
  -4   8   4       53.85       53.55      1.97 o 
  -3   8   4      927.17      915.52     10.49 o 
  -2   8   4      472.68      443.84      5.82 o 
  -1   8   4      273.24      270.92      4.77 o 
   0   8   4        0.34        1.19      0.90 o 
   1   8   4      111.30      110.13      4.00 o 
   2   8   4        4.06        5.19      1.74 o 
   3   8   4      610.10      608.48     17.16 o 
   4   8   4       92.70       82.63     11.08 o 
   5   8   4       22.43       20.55      3.54 o 
  -7   9   4      100.07      105.84      6.48 o 
  -6   9   4      193.49      199.18      5.64 o 
  -5   9   4      100.54       87.37      3.63 o 
  -4   9   4        2.03        2.31      0.94 o 
  -3   9   4      207.50      213.46      4.40 o 
  -2   9   4      488.91      489.54      7.09 o 
  -1   9   4      353.45      352.00      5.81 o 
   0   9   4        0.57        0.99      1.03 o 
   1   9   4       63.24       59.17      3.64 o 
   2   9   4      138.61      145.08     12.01 o 
   3   9   4       31.27       27.10      5.39 o 
   4   9   4       26.04       18.04      3.51 o 
  -6  10   4        0.91        2.39      2.04 o 
  -5  10   4      279.54      285.15      4.74 o 
  -4  10   4       37.30       37.71      2.18 o 
  -3  10   4       10.67       13.17      1.79 o 
  -2  10   4        0.32        1.52      1.22 o 
  -1  10   4        7.97        9.48      1.48 o 
   0  10   4      116.02      117.63      3.55 o 
   1  10   4       40.98       44.00      4.18 o 
   2  10   4        4.43        5.74      4.36 o 
   3  10   4        0.27        0.00      2.92 o 
  -5  11   4      129.43      141.10      5.48 o 
  -4  11   4       60.15       65.28      3.20 o 
  -3  11   4        1.06        2.03      1.37 o 
  -2  11   4      162.98      162.24      4.73 o 
  -1  11   4        2.07        0.60      1.30 o 
   0  11   4      139.92      152.89      5.46 o 
   1  11   4       68.57       84.59      5.63 o 
   2  11   4       25.87       23.72      3.78 o 
  -3  12   4        3.62       10.44      2.01 o 
  -2  12   4       96.93       89.28      7.12 o 
  -1  12   4        1.78        0.12      1.77 o 
   0  12   4        4.16        3.74      2.68 o 
  -1 -13   5        4.30        1.89      3.88 o 
   0 -13   5       13.58        2.25      3.44 o 
   1 -13   5        2.46        4.36      3.88 o 
   2 -13   5        1.27        1.10      1.82 o 
   3 -13   5      112.81      114.65      8.23 o 
   4 -13   5       22.73       24.69      2.97 o 
  -2 -12   5       29.54       18.50      3.43 o 
  -1 -12   5       96.53      103.94      6.11 o 
   0 -12   5        1.30        0.00      2.93 o 
   1 -12   5       29.58       31.78      6.08 o 
   2 -12   5        2.72        5.26      1.77 o 
   3 -12   5        4.33        5.20      2.81 o 
   4 -12   5       97.40      112.50      4.59 o 
   5 -12   5       10.37        9.11      2.06 o 
   6 -12   5       97.54       90.94      3.72 o 
  -3 -11   5        1.81        3.27      3.63 o 
  -2 -11   5       10.40        5.72      3.51 o 
  -1 -11   5       19.93       24.17      5.43 o 
   0 -11   5      605.23      606.53     21.78 o 
   1 -11   5      149.18      160.56      5.13 o 
   2 -11   5       32.62       36.40      2.86 o 
   3 -11   5       41.86       48.80      3.83 o 
   4 -11   5        3.90        5.14      1.44 o 
   5 -11   5        9.52        7.58      1.76 o 
   6 -11   5      376.16      393.52      6.65 o 
  -3 -10   5       87.03       85.92      8.14 o 
  -2 -10   5        5.99        9.11      3.58 o 
  -1 -10   5       73.66       69.52      7.07 o 
   0 -10   5      382.07      376.88     15.55 o 
   1 -10   5       31.18       28.62      2.49 o 
   2 -10   5      507.84      497.68      9.20 o 
   3 -10   5      156.62      161.39      4.23 o 
   4 -10   5        5.14        5.51      1.26 o 
   5 -10   5       77.61       78.46      2.44 o 
   6 -10   5       44.12       49.31      2.44 o 
   7 -10   5      168.76      170.25      5.92 o 
  -4  -9   5        7.85       14.02      4.29 o 
  -3  -9   5       41.43       36.65      5.62 o 
  -2  -9   5      383.26      411.18     16.01 o 
  -1  -9   5       48.64       40.65      5.47 o 
   0  -9   5      140.81      132.10      5.80 o 
   1  -9   5       22.14       17.37      2.16 o 
   2  -9   5      112.22      105.20      3.18 o 
   3  -9   5      778.62      780.69      8.51 o 
   4  -9   5       38.56       43.58      1.75 o 
   5  -9   5       13.59       12.08      1.08 o 
   6  -9   5       37.63       36.87      2.10 o 
   7  -9   5      100.58      107.36      7.84 o 
  -5  -8   5       17.74       19.98      5.18 o 
  -4  -8   5       40.32       38.42      4.09 o 
  -3  -8   5      580.73      596.27     24.36 o 
  -2  -8   5      760.94      758.78     15.90 o 
  -1  -8   5       76.86       83.46      3.33 o 
   0  -8   5       76.67       76.80      2.58 o 
   1  -8   5        8.69        6.98      1.34 o 
   2  -8   5      204.31      188.64      3.21 o 
   3  -8   5      307.84      302.33      4.08 o 
   4  -8   5      210.83      206.10      3.37 o 
   5  -8   5       57.06       58.24      2.05 o 
   6  -8   5       53.29       50.92      2.24 o 
   7  -8   5       15.13       16.93      1.96 o 
   8  -8   5       77.19       73.71      4.05 o 
  -6  -7   5      136.98      137.90     10.56 o 
  -5  -7   5       11.72       19.28      4.63 o 
  -4  -7   5      160.15      144.91      8.71 o 
  -3  -7   5        0.59        0.71      1.67 o 
  -2  -7   5      110.23      106.44      7.10 o 
  -1  -7   5      970.76      956.30     14.56 o 
   0  -7   5     1672.54     1700.84     17.94 o 
   1  -7   5      201.61      207.31      2.86 o 
   2  -7   5       73.19       72.74      1.81 o 
   3  -7   5      322.07      329.59      4.10 o 
   4  -7   5      399.61      365.84      4.23 o 
   5  -7   5      597.83      570.96      7.70 o 
   6  -7   5        0.36        2.04      1.02 o 
   7  -7   5       25.55       23.75      2.15 o 
   8  -7   5       17.71       17.90      2.44 o 
  -7  -6   5       18.82       25.05      6.01 o 
  -6  -6   5      278.07      265.38     13.88 o 
  -5  -6   5       62.54       57.40      4.53 o 
  -4  -6   5       14.34       14.63      5.21 o 
  -3  -6   5        7.16       11.55      2.21 o 
  -2  -6   5       18.71       16.42      1.51 o 
  -1  -6   5      646.41      670.66     10.24 o 
   0  -6   5      351.39      420.06      4.47 o 
   1  -6   5      992.42     1000.00      7.76 o 
   2  -6   5      273.32      273.22      3.79 o 
   3  -6   5       55.76       54.91      1.40 o 
   4  -6   5      183.80      185.84      3.26 o 
   5  -6   5       34.19       32.05      1.60 o 
   6  -6   5      744.94      753.07      9.52 o 
   7  -6   5       33.24       27.73      2.24 o 
   8  -6   5       34.47       31.17      2.79 o 
  -7  -5   5        5.62        5.38      3.90 o 
  -6  -5   5        0.26        0.00      2.83 o 
  -5  -5   5      633.16      613.75     14.09 o 
  -4  -5   5       95.36      103.03      5.10 o 
  -3  -5   5      225.69      226.71      6.97 o 
  -2  -5   5       14.18       16.50      2.12 o 
  -1  -5   5      584.19      605.69     13.63 o 
   0  -5   5     2086.15     2117.18     15.76 o 
   1  -5   5      256.86      220.22      3.02 o 
   2  -5   5      946.95     1000.28      8.33 o 
   3  -5   5       77.88       94.19      1.83 o 
   4  -5   5        0.09        0.63      0.56 o 
   5  -5   5      611.97      583.41      6.77 o 
   6  -5   5      644.79      626.37      9.00 o 
   7  -5   5      120.59      116.89      4.57 o 
   8  -5   5       15.49       11.81      1.87 o 
  -7  -4   5        5.60        0.51      2.81 o 
  -6  -4   5        0.35        1.91      2.88 o 
  -5  -4   5       92.96       88.55      4.67 o 
  -4  -4   5     2022.17     2002.41     56.90 o 
  -3  -4   5     1811.62     1820.55     29.33 o 
  -2  -4   5        0.73        0.71      0.32 o 
  -1  -4   5      107.60      127.28      2.27 o 
   0  -4   5       69.11       79.07      1.41 o 
   1  -4   5      283.82      276.95      4.01 o 
   2  -4   5     2735.16     2641.57     19.23 o 
   3  -4   5      563.60      603.16      6.22 o 
   4  -4   5      918.46      978.84      9.39 o 
   5  -4   5       18.53       19.26      1.56 o 
   6  -4   5       28.37       30.87      1.84 o 
   7  -4   5      213.51      208.85      5.63 o 
   8  -4   5       48.86       53.67      2.98 o 
  -8  -3   5        0.14        2.01      3.71 o 
  -7  -3   5      308.39      293.21     14.29 o 
  -6  -3   5       11.09        8.22      2.22 o 
  -5  -3   5        6.04        3.81      1.62 o 
  -4  -3   5       68.89       81.79      4.01 o 
  -3  -3   5      161.21      171.25      2.40 o 
  -2  -3   5     5099.10     5119.64     43.07 o 
  -1  -3   5     2405.69     2509.63     21.96 o 
   0  -3   5      222.02      194.37      2.94 o 
   1  -3   5       21.04       22.58      1.51 o 
   2  -3   5      659.61      716.48      6.63 o 
   3  -3   5      857.59      763.10      8.03 o 
   4  -3   5     1015.19      965.86     10.04 o 
   5  -3   5       93.68       99.63      2.89 o 
   6  -3   5       72.62       69.69      2.73 o 
   7  -3   5       19.93       23.50      2.21 o 
   8  -3   5      220.90      251.28      6.56 o 
  -8  -2   5      136.09      137.92     10.20 o 
  -7  -2   5       35.62       39.53      5.93 o 
  -6  -2   5       69.43       89.89      7.02 o 
  -5  -2   5      106.46      113.21      5.62 o 
  -4  -2   5       29.92       28.59      1.07 o 
  -3  -2   5        4.39        3.03      0.70 o 
  -2  -2   5     1305.46     1391.66     14.22 o 
  -1  -2   5     1757.01     1786.63     14.33 o 
   0  -2   5     1232.85     1169.72     13.67 o 
   1  -2   5      103.44      123.17      2.05 o 
   2  -2   5     1190.36     1314.28     12.17 o 
   3  -2   5     3334.23     3274.78     31.93 o 
   4  -2   5       65.64       65.35      2.15 o 
   5  -2   5      719.11      695.56     11.18 o 
   6  -2   5      714.78      703.13     11.93 o 
   7  -2   5       19.97       19.43      2.47 o 
   8  -2   5      287.17      323.24     10.11 o 
  -7  -1   5      331.43      328.77     14.12 o 
  -6  -1   5     1008.01      933.19     17.17 o 
  -5  -1   5       28.62       31.92      1.94 o 
  -4  -1   5      319.89      364.67      4.46 o 
  -3  -1   5       78.56       58.41      1.56 o 
  -2  -1   5      515.91      529.05      7.85 o 
  -1  -1   5     7720.40     7595.57     68.81 o 
   0  -1   5      534.37      518.34      5.31 o 
   1  -1   5       46.74       38.40      1.26 o 
   2  -1   5     2783.21     3103.03     29.89 o 
   3  -1   5      740.00      791.44      9.34 o 
   4  -1   5     2705.24     2668.82     38.70 o 
   5  -1   5       64.97       61.21      2.50 o 
   6  -1   5       52.59       61.84      3.30 o 
   7  -1   5       21.20       20.52      2.41 o 
   8  -1   5       13.33       13.57      2.99 o 
  -7   0   5       47.32       45.08      5.67 o 
  -6   0   5       44.15       32.65      3.73 o 
  -5   0   5      176.48      155.43      3.56 o 
  -4   0   5     2213.66     2234.96     22.69 o 
  -3   0   5     1247.51     1465.09     13.27 o 
  -2   0   5     5508.42     6098.76     65.60 o 
  -1   0   5       31.16       38.78      2.08 o 
   0   0   5       96.88       69.56      1.49 o 
   1   0   5     8548.25     8550.02     70.06 o 
   2   0   5      177.14      210.86      3.55 o 
   3   0   5        8.87        6.91      0.93 o 
   4   0   5        1.21        4.59      2.01 o 
   5   0   5       78.54       72.55      3.42 o 
   6   0   5     2197.64     2227.39     28.51 o 
   7   0   5       66.85       76.51      4.01 o 
   8   0   5       25.68       22.14      3.33 o 
  -7   1   5        1.58        0.44      1.13 o 
  -6   1   5      585.50      604.67      7.93 o 
  -5   1   5      259.09      267.28      4.40 o 
  -4   1   5      199.51      169.56      2.14 o 
  -3   1   5     2395.85     2337.68     20.19 o 
  -2   1   5        0.88        3.43      0.89 o 
  -1   1   5      817.57      806.92      9.17 o 
   0   1   5     3726.00     3894.33     36.44 o 
   1   1   5       34.58       47.95      1.43 o 
   2   1   5     4350.25     4596.36     39.12 o 
   3   1   5      307.30      296.67      4.88 o 
   4   1   5        0.76        0.37      0.79 o 
   5   1   5      195.17      179.52      8.68 o 
   6   1   5       13.90       12.43      2.64 o 
   7   1   5      313.44      332.88      8.00 o 
   8   1   5      263.97      284.69      9.57 o 
  -8   2   5        6.17        9.69      3.71 o 
  -7   2   5        2.73        3.82      1.46 o 
  -6   2   5       50.94       56.50      1.94 o 
  -5   2   5      197.51      200.30      3.07 o 
  -4   2   5     1807.56     1716.70     15.77 o 
  -3   2   5     1458.10     1406.56     13.70 o 
  -2   2   5      298.23      295.72      3.12 o 
  -1   2   5       69.18       67.70      1.59 o 
   0   2   5        3.23        3.69      0.65 o 
   1   2   5     7414.82     8063.33     65.90 o 
   2   2   5     3242.73     3312.73     26.02 o 
   3   2   5      474.72      498.54      7.10 o 
   4   2   5        1.70        1.19      0.90 o 
   5   2   5       18.73       17.84      1.83 o 
   6   2   5        5.98        7.36      1.57 o 
   7   2   5       31.32       43.71      4.07 o 
  -8   3   5      137.27      147.01      6.17 o 
  -7   3   5      293.83      309.83      5.04 o 
  -6   3   5      169.57      154.06      3.18 o 
  -5   3   5      113.91      126.82      2.54 o 
  -4   3   5        7.31        9.16      0.91 o 
  -3   3   5     2816.27     2858.63     27.80 o 
  -2   3   5     4472.27     4287.50     35.41 o 
  -1   3   5      374.05      308.12      4.08 o 
   0   3   5     1351.74     1430.41     13.38 o 
   1   3   5      613.53      589.41      6.04 o 
   2   3   5      125.75      112.78      2.17 o 
   3   3   5      897.66      872.13     10.92 o 
   4   3   5     1135.97     1117.68     13.66 o 
   5   3   5      143.18      141.50      4.05 o 
   6   3   5       62.76       55.45      3.38 o 
   7   3   5        0.58        0.00      1.69 o 
  -8   4   5       45.43       47.67      2.51 o 
  -7   4   5      141.70      148.23      4.15 o 
  -6   4   5     1002.00     1013.13     11.38 o 
  -5   4   5       78.12       83.14      2.18 o 
  -4   4   5      267.10      293.08      4.91 o 
  -3   4   5       15.46       21.04      0.87 o 
  -2   4   5      332.04      337.14      4.41 o 
  -1   4   5     2426.21     2318.00     20.69 o 
   0   4   5     3465.90     3253.82     28.19 o 
   1   4   5        6.29       15.45      1.02 o 
   2   4   5       42.24       37.91      2.09 o 
   3   4   5      392.93      418.19      6.73 o 
   4   4   5        7.85        6.36      1.38 o 
   5   4   5      728.76      734.04     17.36 o 
   6   4   5       25.75       20.60      2.61 o 
   7   4   5       69.40       73.33      5.48 o 
  -8   5   5       50.78       52.16      2.77 o 
  -7   5   5        1.41        2.98      1.23 o 
  -6   5   5      192.57      175.27      4.28 o 
  -5   5   5      280.66      263.27      7.74 o 
  -4   5   5      265.31      272.24      4.94 o 
  -3   5   5       36.10       37.32      1.46 o 
  -2   5   5       43.16       48.31      1.81 o 
  -1   5   5      980.39      970.45      8.63 o 
   0   5   5      186.90      187.99      3.14 o 
   1   5   5     1936.04     1926.88     16.55 o 
   2   5   5        5.59        7.87      1.95 o 
   3   5   5      228.52      230.77      4.89 o 
   4   5   5      195.19      196.28      5.54 o 
   5   5   5       48.66       51.21      3.37 o 
   6   5   5       89.51      100.64      6.00 o 
  -8   6   5        2.74        3.63      1.53 o 
  -7   6   5        4.11        1.50      1.28 o 
  -6   6   5        2.84        3.00      1.26 o 
  -5   6   5      853.47      810.65     11.10 o 
  -4   6   5      116.19      109.66      3.19 o 
  -3   6   5      171.53      183.52      3.15 o 
  -2   6   5      117.46      139.74      2.74 o 
  -1   6   5      143.38      130.62      3.26 o 
   0   6   5      179.43      163.05      3.05 o 
   1   6   5      261.53      259.28      4.02 o 
   2   6   5      260.50      275.90      5.84 o 
   3   6   5      207.28      197.35      5.48 o 
   4   6   5       11.88       10.98      2.20 o 
   5   6   5        0.20        1.75      2.07 o 
   6   6   5       17.26       16.90      3.40 o 
  -7   7   5       30.02       26.33      2.79 o 
  -6   7   5        1.44        1.46      1.16 o 
  -5   7   5        0.23        1.58      0.99 o 
  -4   7   5      554.78      553.82      6.92 o 
  -3   7   5      631.85      613.02      7.38 o 
  -2   7   5        0.53        0.12      0.76 o 
  -1   7   5       74.64       71.71      2.19 o 
   0   7   5       15.22       14.61      1.26 o 
   1   7   5       63.12       62.72      2.36 o 
   2   7   5      797.86      812.82     21.71 o 
   3   7   5      972.09      973.22     21.17 o 
   4   7   5      219.13      226.39      8.25 o 
   5   7   5        0.18        2.06      2.22 o 
  -7   8   5      238.75      250.47      6.98 o 
  -6   8   5        3.92        2.53      1.39 o 
  -5   8   5       19.35       13.48      1.82 o 
  -4   8   5       15.49        9.88      1.20 o 
  -3   8   5      356.30      359.28      5.22 o 
  -2   8   5      862.75      851.02      9.20 o 
  -1   8   5        6.61        5.66      1.17 o 
   0   8   5        0.88        0.70      0.85 o 
   1   8   5       24.25       22.11      2.34 o 
   2   8   5      686.19      666.74     11.74 o 
   3   8   5       17.02       14.72      2.91 o 
   4   8   5       96.61       85.77      8.37 o 
  -6   9   5        6.56        5.99      2.04 o 
  -5   9   5        1.40        0.00      1.30 o 
  -4   9   5        5.40        6.76      1.21 o 
  -3   9   5       11.53        8.68      1.36 o 
  -2   9   5      296.88      301.03      5.38 o 
  -1   9   5       16.15       16.53      1.64 o 
   0   9   5      111.18      102.05      4.57 o 
   1   9   5       37.83       37.94      2.98 o 
   2   9   5       43.83       39.50      5.96 o 
   3   9   5        3.50        0.00      1.99 o 
  -6  10   5       79.38       96.02      5.77 o 
  -5  10   5       35.16       42.11      3.10 o 
  -4  10   5       59.88       52.25      2.97 o 
  -3  10   5       73.57       77.65      3.32 o 
  -2  10   5        4.26        3.98      1.29 o 
  -1  10   5       50.89       55.21      2.65 o 
   0  10   5       45.60       46.10      2.82 o 
   1  10   5       91.30       85.86      5.44 o 
   2  10   5      199.99      189.68      7.86 o 
  -5  11   5       52.97       55.24      8.25 o 
  -4  11   5      305.69      326.79      7.68 o 
  -3  11   5       28.49       26.76      2.45 o 
  -2  11   5        7.30        3.97      1.59 o 
  -1  11   5        1.32        1.65      1.33 o 
   0  11   5        0.06        0.00      1.69 o 
   1  11   5      334.93      357.84     15.41 o 
  -2  12   5       40.89       38.41      3.45 o 
  -1 -13   6        7.54        0.27      3.49 o 
   0 -13   6        0.34        0.00      3.32 o 
   1 -13   6        8.82        7.27      4.21 o 
   2 -13   6       12.41       15.26      3.26 o 
   3 -13   6        8.68        5.76      2.49 o 
   4 -13   6      114.71      129.10      5.13 o 
  -2 -12   6       26.85       21.17      5.35 o 
  -1 -12   6      139.64      150.11     11.07 o 
   0 -12   6      344.43      334.63     16.20 o 
   1 -12   6        4.56        3.80      3.44 o 
   2 -12   6        1.28        2.03      2.08 o 
   3 -12   6       16.87       13.73      4.59 o 
   4 -12   6        6.28        6.40      1.98 o 
   5 -12   6      369.14      377.82      8.42 o 
   6 -12   6      125.91      124.67      6.32 o 
  -3 -11   6        3.24        3.78      3.61 o 
  -2 -11   6       35.05       29.70      5.76 o 
  -1 -11   6      410.67      422.49     17.73 o 
   0 -11   6      218.82      214.32     12.11 o 
   1 -11   6       46.38       44.82      3.88 o 
   2 -11   6        2.13        3.49      2.05 o 
   3 -11   6        8.00        5.39      1.73 o 
   4 -11   6       27.30       26.27      2.54 o 
   5 -11   6       93.71       90.39      2.86 o 
   6 -11   6       32.21       30.92      2.42 o 
  -3 -10   6        2.85        3.03      3.20 o 
  -2 -10   6       39.61       42.73      6.35 o 
  -1 -10   6       24.92       18.26      4.41 o 
   0 -10   6       34.97       35.36      5.50 o 
   1 -10   6      674.88      675.66     23.81 o 
   2 -10   6      229.93      232.05      5.89 o 
   3 -10   6        5.56        4.80      1.53 o 
   4 -10   6        3.17        1.68      0.81 o 
   5 -10   6        2.97        3.73      0.96 o 
   6 -10   6       90.58       88.70      3.35 o 
   7 -10   6       43.26       40.31      3.94 o 
  -5  -9   6        3.89        2.33      3.17 o 
  -4  -9   6        1.10        0.63      2.05 o 
  -3  -9   6      238.72      241.07      8.73 o 
  -2  -9   6       51.68       59.15      4.56 o 
  -1  -9   6       45.01       45.49      3.81 o 
   0  -9   6       61.26       67.55      4.22 o 
   1  -9   6       51.15       48.17      2.79 o 
   2  -9   6     1848.59     1800.89     22.71 o 
   3  -9   6     1093.18     1105.70     11.99 o 
   4  -9   6        2.68        3.32      1.01 o 
   5  -9   6        4.08        5.49      0.99 o 
   6  -9   6        3.98        4.20      1.32 o 
   7  -9   6       91.16       94.89      3.91 o 
  -6  -8   6       15.90       15.07      5.43 o 
  -5  -8   6        2.63        4.43      3.80 o 
  -4  -8   6      102.38       94.72     11.86 o 
  -3  -8   6        2.50        3.00      2.06 o 
  -2  -8   6      229.92      219.91      7.56 o 
  -1  -8   6     1358.80     1347.96     23.54 o 
   0  -8   6      135.01      142.56      5.40 o 
   1  -8   6        1.74        1.84      0.88 o 
   2  -8   6       54.23       60.88      2.17 o 
   3  -8   6      107.32       97.62      3.76 o 
   4  -8   6     1019.75     1020.32      9.51 o 
   5  -8   6      217.31      206.65      3.97 o 
   6  -8   6       69.18       62.66      2.96 o 
   7  -8   6        1.70        1.31      1.24 o 
   8  -8   6        1.60        0.00      2.11 o 
  -6  -7   6       12.35       18.94      5.23 o 
  -5  -7   6      233.22      234.38      9.42 o 
  -4  -7   6       14.34       10.43      2.57 o 
  -3  -7   6      388.68      407.53     10.88 o 
  -2  -7   6      582.29      574.96     12.85 o 
  -1  -7   6      281.23      286.02      9.07 o 
   0  -7   6      267.27      259.36      4.54 o 
   1  -7   6      918.87     1007.93      8.66 o 
   2  -7   6       48.73       49.62      2.05 o 
   3  -7   6       38.24       42.38      1.46 o 
   4  -7   6     1346.85     1330.92     11.43 o 
   5  -7   6      287.78      267.53      4.42 o 
   6  -7   6      256.31      242.12      4.86 o 
   7  -7   6       21.61       23.04      3.00 o 
   8  -7   6       12.41       12.08      2.23 o 
  -7  -6   6       19.64       19.45      5.60 o 
  -6  -6   6      138.99      155.92     10.83 o 
  -5  -6   6      580.03      555.49     13.89 o 
  -4  -6   6        7.86        6.16      2.57 o 
  -3  -6   6      694.82      670.36     14.38 o 
  -2  -6   6      102.31      114.77      4.88 o 
  -1  -6   6      280.89      262.72      7.19 o 
   0  -6   6     4627.06     4661.23     94.98 o 
   1  -6   6       27.64       27.67      1.13 o 
   2  -6   6      281.41      293.64      3.57 o 
   3  -6   6      121.24      121.38      2.22 o 
   4  -6   6       35.01       38.91      1.61 o 
   5  -6   6      712.45      687.36      7.84 o 
   6  -6   6        0.19        0.97      1.02 o 
   7  -6   6        1.19        1.54      1.24 o 
   8  -6   6        7.90       10.51      2.07 o 
  -7  -5   6        1.43        3.29      3.34 o 
  -6  -5   6        8.64        9.54      3.88 o 
  -5  -5   6       98.18       94.40     12.28 o 
  -4  -5   6      315.64      320.25      9.18 o 
  -3  -5   6      411.23      401.12      9.97 o 
  -2  -5   6       62.34       55.83      3.39 o 
  -1  -5   6      650.09      726.11      8.43 o 
   0  -5   6       94.09      110.60      2.34 o 
   1  -5   6     2354.25     2378.83     23.50 o 
   2  -5   6     3024.35     2991.62     21.83 o 
   3  -5   6      145.42      172.83      2.59 o 
   4  -5   6        0.48        0.31      0.60 o 
   5  -5   6       88.15       79.02      2.44 o 
   6  -5   6      175.06      181.98      4.72 o 
   7  -5   6      156.16      160.05      4.41 o 
   8  -5   6        0.97        0.00      1.38 o 
  -7  -4   6      193.45      186.49     11.70 o 
  -6  -4   6       83.22       74.34      5.00 o 
  -5  -4   6       34.40       33.51      5.27 o 
  -4  -4   6      297.16      308.02      8.64 o 
  -3  -4   6     1190.74     1145.58     20.00 o 
  -2  -4   6      617.73      621.91      6.27 o 
  -1  -4   6       59.73       70.46      1.33 o 
   0  -4   6      811.84      878.18      7.84 o 
   1  -4   6     1576.45     1608.10     16.18 o 
   2  -4   6        3.23        0.33      0.43 o 
   3  -4   6     1746.89     1766.10     16.53 o 
   4  -4   6       40.23       40.56      1.84 o 
   5  -4   6      153.52      153.89      3.74 o 
   6  -4   6       70.15       55.05      2.59 o 
   7  -4   6      116.72      104.47      4.30 o 
   8  -4   6      199.79      193.17      5.83 o 
  -8  -3   6      353.64      390.85     17.85 o 
  -7  -3   6       13.46        9.35      4.17 o 
  -6  -3   6      335.78      324.52      9.72 o 
  -5  -3   6       14.24       16.72      2.54 o 
  -4  -3   6      303.86      273.10      7.78 o 
  -3  -3   6      817.03      807.92     10.77 o 
  -2  -3   6      426.38      463.65      4.28 o 
  -1  -3   6     6115.09     6461.25     60.97 o 
   0  -3   6     1469.66     1557.60     14.17 o 
   1  -3   6      449.70      479.91      6.03 o 
   2  -3   6      964.28      955.15      9.49 o 
   3  -3   6      338.76      312.12      5.64 o 
   4  -3   6      417.72      395.85      7.00 o 
   5  -3   6       61.48       59.51      2.38 o 
   6  -3   6      225.29      204.43      4.69 o 
   7  -3   6        0.49        0.71      1.26 o 
   8  -3   6      217.81      238.55      6.56 o 
  -8  -2   6        2.95        5.60      4.12 o 
  -7  -2   6      418.87      426.15     17.00 o 
  -6  -2   6      591.83      608.64     20.10 o 
  -5  -2   6      774.37      691.08     14.49 o 
  -4  -2   6      190.51      172.90      2.95 o 
  -3  -2   6        5.39        5.76      0.73 o 
  -2  -2   6     5048.78     5195.76     43.86 o 
  -1  -2   6     7259.60     7423.80     61.11 o 
   0  -2   6      439.35      409.20      4.68 o 
   1  -2   6      291.92      329.74      4.02 o 
   2  -2   6       56.97       64.69      1.60 o 
   3  -2   6     1130.27     1254.97     10.96 o 
   4  -2   6     3532.64     3560.34     35.12 o 
   5  -2   6      129.17      138.44      4.31 o 
   6  -2   6      142.21      145.69      4.83 o 
   7  -2   6       48.51       38.80      3.72 o 
   8  -2   6        1.75        0.00      1.57 o 
  -8  -1   6       36.46       25.39      5.57 o 
  -7  -1   6      172.10      165.61     10.17 o 
  -6  -1   6       25.35       18.55      4.05 o 
  -5  -1   6       98.78       99.64      4.19 o 
  -4  -1   6      210.33      216.93      3.39 o 
  -3  -1   6       67.64       97.42      2.93 o 
  -2  -1   6     1035.84     1203.38     15.43 o 
  -1  -1   6      191.62      191.62      3.14 o 
   0  -1   6     1206.95     1132.08      9.64 o 
   1  -1   6        1.70        2.14      0.55 o 
   2  -1   6     1252.91     1506.66     13.92 o 
   3  -1   6      206.08      248.93      5.39 o 
   4  -1   6       40.75       50.65      2.13 o 
   5  -1   6      103.15       81.27      3.35 o 
   6  -1   6      337.78      329.20      8.92 o 
   7  -1   6       81.72       80.29      5.22 o 
   8  -1   6        6.80        5.74      3.54 o 
  -7   0   6       61.58       51.38      6.08 o 
  -6   0   6      128.01      124.31      5.46 o 
  -5   0   6      441.12      431.53      6.62 o 
  -4   0   6      897.00      851.93      9.45 o 
  -3   0   6     1518.98     1626.11     14.72 o 
  -2   0   6      265.96      350.89      4.43 o 
  -1   0   6      344.43      338.98      4.57 o 
   0   0   6     1653.85     1659.15     14.99 o 
   1   0   6     2928.76     2993.20     23.37 o 
   2   0   6     1425.48     1418.31     13.27 o 
   3   0   6       13.04       14.29      1.26 o 
   4   0   6       14.95       15.30      1.42 o 
   5   0   6      829.59      782.87     12.04 o 
   6   0   6      211.05      199.60      5.74 o 
   7   0   6      332.41      314.05     17.91 o 
   8   0   6        4.77        6.35      3.75 o 
  -7   1   6        6.60        2.82      1.91 o 
  -6   1   6      304.26      311.66      5.50 o 
  -5   1   6      100.03      102.29      2.34 o 
  -4   1   6     2373.03     2273.52     20.17 o 
  -3   1   6      132.60      183.09      3.35 o 
  -2   1   6      799.09      871.62      8.14 o 
  -1   1   6      216.55      199.70      3.34 o 
   0   1   6     2206.70     2514.90     21.74 o 
   1   1   6     2841.85     2803.50     24.24 o 
   2   1   6      389.69      356.12      4.05 o 
   3   1   6      423.64      439.40      6.51 o 
   4   1   6        1.22        1.32      0.95 o 
   5   1   6      460.17      457.22      7.52 o 
   6   1   6      274.31      303.40      7.26 o 
   7   1   6      113.99      120.22      5.83 o 
  -7   2   6      232.76      238.98      5.70 o 
  -6   2   6      798.05      733.65      7.92 o 
  -5   2   6      113.97      112.47      2.33 o 
  -4   2   6      235.16      251.88      3.80 o 
  -3   2   6     1602.17     1487.99     15.52 o 
  -2   2   6      170.43      127.11      1.96 o 
  -1   2   6      246.83      220.52      3.40 o 
   0   2   6       13.07       10.45      1.01 o 
   1   2   6        7.76       20.50      1.36 o 
   2   2   6      372.85      380.03      5.08 o 
   3   2   6      567.28      578.05      9.45 o 
   4   2   6      218.55      226.04      4.76 o 
   5   2   6       94.99       85.52      4.12 o 
   6   2   6      142.17      135.79      4.19 o 
   7   2   6       13.95       14.80      2.94 o 
  -8   3   6        1.83        1.09      1.35 o 
  -7   3   6        0.18        1.21      1.04 o 
  -6   3   6      448.51      478.42      6.54 o 
  -5   3   6        0.27        0.54      0.66 o 
  -4   3   6       95.27      100.14      2.43 o 
  -3   3   6        1.59        2.98      0.75 o 
  -2   3   6      182.73      202.78      2.95 o 
  -1   3   6     2325.52     2246.71     20.07 o 
   0   3   6     1523.53     1688.10     15.68 o 
   1   3   6      668.00      714.34     10.16 o 
   2   3   6      272.07      286.70      4.44 o 
   3   3   6       99.12      101.72      3.44 o 
   4   3   6     1438.58     1403.89     20.26 o 
   5   3   6       39.76       32.19      2.36 o 
   6   3   6        4.23        5.43      1.74 o 
   7   3   6        1.03        0.16      1.75 o 
  -8   4   6       44.62       42.05      2.65 o 
  -7   4   6     1084.93     1048.89     13.20 o 
  -6   4   6       38.87       44.65      2.09 o 
  -5   4   6      657.66      642.33      7.37 o 
  -4   4   6       27.73       30.84      2.44 o 
  -3   4   6        4.29        6.34      0.90 o 
  -2   4   6      708.72      702.93      7.67 o 
  -1   4   6     1368.64     1359.02     13.25 o 
   0   4   6       21.19       25.30      1.41 o 
   1   4   6        0.75        2.01      1.21 o 
   2   4   6       89.49       79.65      2.75 o 
   3   4   6       20.72       26.23      1.95 o 
   4   4   6     1838.97     1807.42     20.59 o 
   5   4   6        6.62        7.92      1.94 o 
   6   4   6       87.75       76.51      6.06 o 
  -8   5   6        8.81        7.99      1.86 o 
  -7   5   6      156.41      139.88      4.02 o 
  -6   5   6      228.26      227.76      4.60 o 
  -5   5   6      893.37      857.04     11.38 o 
  -4   5   6        0.79        2.02      0.90 o 
  -3   5   6      450.96      461.99      6.28 o 
  -2   5   6      104.50      120.64      2.67 o 
  -1   5   6       67.58       53.47      1.77 o 
   0   5   6      877.02      742.73     13.00 o 
   1   5   6      519.88      533.61      6.24 o 
   2   5   6       17.17       16.87      1.66 o 
   3   5   6        0.34        0.54      1.13 o 
   4   5   6       37.67       41.18      3.00 o 
   5   5   6      103.88      111.64      4.81 o 
   6   5   6        3.84        4.23      3.96 o 
  -8   6   6       39.88       47.54      4.82 o 
  -7   6   6       13.19       12.45      1.98 o 
  -6   6   6       34.44       32.08      2.54 o 
  -5   6   6      209.04      193.30      4.65 o 
  -4   6   6       50.66       40.00      2.19 o 
  -3   6   6       10.45        9.97      1.07 o 
  -2   6   6        0.37        1.06      0.72 o 
  -1   6   6       19.38       22.70      1.40 o 
   0   6   6       29.00       31.10      1.56 o 
   1   6   6      544.12      554.61      7.33 o 
   2   6   6      405.17      403.72      9.10 o 
   3   6   6      286.67      283.13      6.92 o 
   4   6   6        0.84        0.74      1.61 o 
   5   6   6       12.14       12.58      2.90 o 
  -7   7   6       81.27       79.30      5.65 o 
  -6   7   6       27.08       24.24      2.18 o 
  -5   7   6        0.47        0.96      1.15 o 
  -4   7   6      343.30      339.69      5.50 o 
  -3   7   6      317.83      327.91      4.85 o 
  -2   7   6      554.75      549.77      6.68 o 
  -1   7   6        2.68        3.76      0.93 o 
   0   7   6       21.64       19.57      1.45 o 
   1   7   6        7.54        8.08      1.28 o 
   2   7   6        4.67        7.30      1.80 o 
   3   7   6      660.60      653.72     11.83 o 
   4   7   6      104.56      109.37      6.67 o 
   5   7   6       21.39       19.38      4.34 o 
  -7   8   6       30.92       43.53      4.87 o 
  -6   8   6        3.09        1.02      1.34 o 
  -5   8   6      198.62      210.26      5.40 o 
  -4   8   6        0.26        0.00      0.87 o 
  -3   8   6      454.01      448.25      6.09 o 
  -2   8   6      751.66      746.85      9.33 o 
  -1   8   6        2.09        2.94      1.11 o 
   0   8   6       18.62       15.72      1.44 o 
   1   8   6        0.37        0.00      1.35 o 
   2   8   6      178.37      189.80      6.61 o 
   3   8   6       14.85       15.33      3.22 o 
   4   8   6        2.33        3.21      2.25 o 
  -6   9   6       66.51       80.32      4.41 o 
  -5   9   6       19.17       19.27      2.26 o 
  -4   9   6       20.56       27.49      1.88 o 
  -3   9   6        4.31        2.83      1.16 o 
  -2   9   6        9.00        8.91      1.46 o 
  -1   9   6      233.72      241.21      4.92 o 
   0   9   6       28.00       27.18      3.03 o 
   1   9   6        9.38        5.63      1.80 o 
   2   9   6        1.22        4.11      2.18 o 
   3   9   6       55.38       52.65      4.92 o 
  -5  10   6       89.61      104.87      4.99 o 
  -4  10   6       73.72       80.94      3.03 o 
  -3  10   6      101.23      101.68      3.76 o 
  -2  10   6       25.71       25.58      2.08 o 
  -1  10   6        0.68        1.21      1.26 o 
   0  10   6      124.19      121.63      4.21 o 
   1  10   6       29.85       25.51      3.60 o 
   2  10   6      106.05      101.33      6.29 o 
  -4  11   6       21.48       24.04      3.85 o 
  -3  11   6       57.60       52.01      3.54 o 
  -2  11   6        3.76        1.17      1.52 o 
  -1  11   6        2.29        1.20      1.36 o 
   0  11   6       29.71       31.03      3.44 o 
   0 -13   7        5.30        2.59      3.83 o 
   1 -13   7        1.13        0.00      3.15 o 
   2 -13   7        7.42        3.21      2.30 o 
   3 -13   7       30.63       27.32      3.67 o 
   4 -13   7       36.60       35.26      3.97 o 
  -2 -12   7        8.06        2.42      3.71 o 
  -1 -12   7      143.82      126.22     10.20 o 
   0 -12   7        1.15        6.44      3.88 o 
   1 -12   7       73.43       67.92      8.19 o 
   2 -12   7       85.44       79.54      5.02 o 
   3 -12   7        4.70        5.24      2.20 o 
   4 -12   7       59.59       51.63      5.97 o 
   5 -12   7       71.08       68.09      4.66 o 
  -3 -11   7        2.90        3.39      3.73 o 
  -2 -11   7       96.93       92.26      8.84 o 
  -1 -11   7       28.24       23.76      5.35 o 
   0 -11   7      151.08      162.12     10.75 o 
   1 -11   7      150.55      146.89     10.00 o 
   2 -11   7       56.28       59.58      4.28 o 
   3 -11   7        3.22        1.93      1.53 o 
   4 -11   7       18.22       21.45      2.43 o 
   5 -11   7       88.40       86.01      3.48 o 
   6 -11   7       16.72       19.91      2.11 o 
  -4 -10   7       73.38       68.66      5.75 o 
  -3 -10   7       50.31       53.23      4.98 o 
  -2 -10   7        0.81        0.00      3.00 o 
  -1 -10   7       13.92       10.59      2.55 o 
   0 -10   7       88.11       91.91      5.56 o 
   1 -10   7       25.88       28.78      3.27 o 
   2 -10   7      528.59      546.66     26.57 o 
   3 -10   7       43.72       45.14      3.01 o 
   4 -10   7        7.11        6.20      1.16 o 
   5 -10   7       22.31       17.29      1.40 o 
   6 -10   7        4.89        3.81      1.49 o 
   7 -10   7      238.32      253.47      7.28 o 
  -5  -9   7        0.03        6.66      4.07 o 
  -4  -9   7       92.78       86.04      5.99 o 
  -3  -9   7       21.57       21.72      3.48 o 
  -2  -9   7       72.10       70.14      4.89 o 
  -1  -9   7      104.47       98.79      5.14 o 
   0  -9   7        4.43        8.45      2.19 o 
   1  -9   7      557.88      561.73     12.16 o 
   2  -9   7     1088.20     1081.35     15.20 o 
   3  -9   7      385.00      378.80      5.79 o 
   4  -9   7      180.76      177.61      3.28 o 
   5  -9   7        7.08        5.10      1.13 o 
   6  -9   7        1.90        2.61      1.32 o 
   7  -9   7       79.12       77.31      3.62 o 
  -5  -8   7        2.75        3.56      2.47 o 
  -4  -8   7      277.77      279.70      9.69 o 
  -3  -8   7       39.53       40.65      4.07 o 
  -2  -8   7      245.77      239.79      8.09 o 
  -1  -8   7       28.63       27.02      5.44 o 
   0  -8   7      149.74      148.35      5.66 o 
   1  -8   7        2.91        3.22      1.20 o 
   2  -8   7       84.73       79.47      2.60 o 
   3  -8   7      445.05      417.58      5.45 o 
   4  -8   7        2.40        3.11      0.86 o 
   5  -8   7       46.70       50.75      2.73 o 
   6  -8   7       53.85       52.45      2.79 o 
   7  -8   7        1.68        0.06      1.31 o 
  -6  -7   7      248.32      256.15     14.39 o 
  -5  -7   7       29.79       30.95      5.81 o 
  -4  -7   7        0.54        2.55      2.04 o 
  -3  -7   7        1.57        1.47      0.83 o 
  -2  -7   7        5.10        4.32      1.73 o 
  -1  -7   7      496.06      480.34     11.12 o 
   0  -7   7      143.68      139.15      4.34 o 
   1  -7   7      151.26      167.09      3.26 o 
   2  -7   7       94.59       82.45      1.87 o 
   3  -7   7       32.72       40.46      1.46 o 
   4  -7   7      619.58      606.37      6.43 o 
   5  -7   7      382.43      360.90      5.33 o 
   6  -7   7       40.03       39.40      2.49 o 
   7  -7   7       12.19       15.12      2.05 o 
   8  -7   7       48.65       50.38      4.79 o 
  -6  -6   7       46.71       52.37      7.39 o 
  -5  -6   7      284.65      266.87     13.43 o 
  -4  -6   7       17.96       15.30      2.84 o 
  -3  -6   7        1.03        3.62      1.76 o 
  -2  -6   7        4.37        5.03      2.00 o 
  -1  -6   7       90.74       92.07      4.17 o 
   0  -6   7     1424.29     1466.44     18.04 o 
   1  -6   7     2428.39     2439.49     17.03 o 
   2  -6   7      352.15      362.09      4.11 o 
   3  -6   7       71.83       87.61      1.93 o 
   4  -6   7       10.40       10.71      1.07 o 
   5  -6   7      100.87       87.90      2.75 o 
   6  -6   7     1227.08     1220.68     16.16 o 
   7  -6   7      167.18      170.37      5.36 o 
   8  -6   7       10.95        7.18      1.93 o 
  -7  -5   7        3.26        5.01      3.78 o 
  -6  -5   7       10.77       11.04      2.81 o 
  -5  -5   7      761.57      751.29     19.26 o 
  -4  -5   7     1627.91     1565.00     27.19 o 
  -3  -5   7       32.06       41.23      3.41 o 
  -2  -5   7        4.32        5.55      1.51 o 
  -1  -5   7      194.22      240.89      4.73 o 
   0  -5   7     2717.55     2920.24     23.14 o 
   1  -5   7      422.22      426.73      5.43 o 
   2  -5   7       67.05       52.29      1.38 o 
   3  -5   7       67.36       67.62      1.65 o 
   4  -5   7       48.53       49.23      1.72 o 
   5  -5   7      143.99      156.95      3.54 o 
   6  -5   7      450.71      461.04      7.01 o 
   7  -5   7        0.26        0.78      1.22 o 
   8  -5   7        3.17        3.04      1.76 o 
  -7  -4   7        3.15        2.47      3.51 o 
  -6  -4   7       10.24        7.32      2.40 o 
  -5  -4   7        3.85        7.24      2.77 o 
  -4  -4   7       68.62       52.63      4.52 o 
  -3  -4   7     1420.05     1378.91     23.44 o 
  -2  -4   7        9.43        7.50      1.12 o 
  -1  -4   7       76.21       95.22      2.83 o 
   0  -4   7      457.66      523.91      5.35 o 
   1  -4   7      179.05      171.37      2.58 o 
   2  -4   7      553.97      475.37      4.72 o 
   3  -4   7     1510.97     1606.37     15.36 o 
   4  -4   7      146.47      150.51      3.54 o 
   5  -4   7        2.59        2.55      0.99 o 
   6  -4   7      271.37      262.73      5.56 o 
   7  -4   7      537.21      513.73     13.60 o 
   8  -4   7       13.43        8.56      1.97 o 
  -7  -3   7      472.02      481.04     19.14 o 
  -6  -3   7        1.25        0.00      1.73 o 
  -5  -3   7      101.46       85.66      4.76 o 
  -4  -3   7        0.93        1.13      1.31 o 
  -3  -3   7      726.88      662.13     13.32 o 
  -2  -3   7     2218.76     2098.36     16.32 o 
  -1  -3   7        5.68       14.97      0.86 o 
   0  -3   7     1522.63     1611.28     14.50 o 
   1  -3   7       22.05       21.11      1.25 o 
   2  -3   7     1023.47     1045.39     10.37 o 
   3  -3   7     1698.72     1628.69     16.58 o 
   4  -3   7      557.35      548.67      7.79 o 
   5  -3   7      140.60      142.50      3.87 o 
   6  -3   7       23.08       18.15      1.80 o 
   7  -3   7       26.03       28.33      2.89 o 
   8  -3   7       86.80       95.31      5.13 o 
  -8  -2   7       37.83       25.87      5.69 o 
  -7  -2   7        3.84        0.00      2.91 o 
  -6  -2   7      137.81      126.97      8.53 o 
  -5  -2   7     1203.66     1215.21     22.10 o 
  -4  -2   7        0.11        0.00      0.88 o 
  -3  -2   7      108.64      121.90      2.70 o 
  -2  -2   7      169.94      133.07      2.09 o 
  -1  -2   7     2111.15     2096.88     21.42 o 
   0  -2   7      910.98      862.86      7.77 o 
   1  -2   7      124.03      140.03      2.48 o 
   2  -2   7      219.80      227.13      3.12 o 
   3  -2   7     1502.24     1483.83     16.96 o 
   4  -2   7       29.01       22.73      1.58 o 
   5  -2   7     1112.48     1069.40     15.66 o 
   6  -2   7        1.60        0.06      1.25 o 
   7  -2   7       52.55       46.47      4.15 o 
   8  -2   7       42.81       48.28      4.25 o 
  -8  -1   7        7.08        6.95      4.00 o 
  -7  -1   7       53.57       63.15      6.95 o 
  -6  -1   7      819.13      808.65     24.03 o 
  -5  -1   7      103.39       91.03      4.41 o 
  -4  -1   7        3.74        2.61      1.02 o 
  -3  -1   7      186.16      219.62      3.81 o 
  -2  -1   7       19.30       18.32      1.19 o 
  -1  -1   7     1513.26     1500.01     15.57 o 
   0  -1   7      369.73      401.10      4.39 o 
   1  -1   7      533.67      492.75      4.70 o 
   2  -1   7      382.87      492.32      5.50 o 
   3  -1   7       68.97       66.04      2.34 o 
   4  -1   7      652.82      663.11      8.94 o 
   5  -1   7      624.50      621.02     10.72 o 
   6  -1   7      347.75      320.68      7.55 o 
   7  -1   7        7.36        4.46      2.08 o 
   8  -1   7       48.34       48.35      6.69 o 
  -7   0   7        1.82        0.94      2.79 o 
  -6   0   7       18.90       15.64      2.59 o 
  -5   0   7     1343.91     1277.20     22.25 o 
  -4   0   7      617.44      612.03     12.75 o 
  -3   0   7       13.65       18.32      1.30 o 
  -2   0   7      637.25      668.42      6.15 o 
  -1   0   7       58.46       83.03      1.89 o 
   0   0   7      614.23      588.11      6.76 o 
   1   0   7     2163.09     2082.39     18.56 o 
   2   0   7       78.27       83.36      2.64 o 
   3   0   7       35.24       29.87      1.85 o 
   4   0   7      329.46      329.02      5.73 o 
   5   0   7      478.03      464.70      7.56 o 
   6   0   7      468.89      478.43      9.66 o 
   7   0   7       46.02       44.40      4.17 o 
  -7   1   7        0.40        0.00      1.82 o 
  -6   1   7       59.86       56.88      3.24 o 
  -5   1   7      129.82      129.23      3.49 o 
  -4   1   7      430.55      406.77      6.04 o 
  -3   1   7     1043.15      874.77     11.82 o 
  -2   1   7      145.52      185.00      2.42 o 
  -1   1   7        1.75        3.07      0.60 o 
   0   1   7        5.45        5.68      0.72 o 
   1   1   7       90.44      127.23      2.61 o 
   2   1   7     2457.78     2311.35     20.87 o 
   3   1   7        1.27        0.19      0.85 o 
   4   1   7      149.84      160.49      3.97 o 
   5   1   7      170.67      163.50      4.27 o 
   6   1   7       17.66       22.10      3.40 o 
   7   1   7      447.36      474.48     12.41 o 
  -8   2   7        0.22        2.25      1.53 o 
  -7   2   7      152.73      174.80      4.37 o 
  -6   2   7       20.58       27.21      1.69 o 
  -5   2   7       22.43       20.67      1.30 o 
  -4   2   7      604.92      580.71      7.67 o 
  -3   2   7       18.06       12.33      1.38 o 
  -2   2   7      289.42      246.15      3.59 o 
  -1   2   7      132.87      133.90      2.96 o 
   0   2   7       15.21       18.77      1.14 o 
   1   2   7       27.90       38.35      2.04 o 
   2   2   7     1124.81     1167.36     11.89 o 
   3   2   7      986.36      986.42     12.22 o 
   4   2   7     1178.79     1149.80     14.17 o 
   5   2   7      101.09      100.22      3.51 o 
   6   2   7       16.40       16.97      2.06 o 
   7   2   7        5.22        2.39      3.61 o 
  -8   3   7      105.79      120.44      4.42 o 
  -7   3   7      446.39      458.35     10.06 o 
  -6   3   7       89.00       74.00      2.29 o 
  -5   3   7        6.14        7.22      1.01 o 
  -4   3   7       25.12       29.73      1.67 o 
  -3   3   7      164.19      134.81      3.15 o 
  -2   3   7     1645.68     1558.88     21.21 o 
  -1   3   7       57.65       53.52      1.80 o 
   0   3   7     1163.69     1185.88     11.87 o 
   1   3   7        1.19        3.85      0.74 o 
   2   3   7       38.62       42.52      1.82 o 
   3   3   7      262.19      259.00      5.17 o 
   4   3   7       19.23       21.69      1.98 o 
   5   3   7      330.55      337.02      6.72 o 
   6   3   7        0.15        0.42      1.51 o 
   7   3   7       47.85       49.07      6.73 o 
  -8   4   7       20.13       27.06      5.22 o 
  -7   4   7       23.07       29.13      2.99 o 
  -6   4   7     1286.32     1256.79     13.74 o 
  -5   4   7      178.28      180.39      4.80 o 
  -4   4   7       23.57       25.82      1.69 o 
  -3   4   7      158.65      145.71      2.72 o 
  -2   4   7       29.19       29.32      1.47 o 
  -1   4   7     2409.04     2348.09     21.44 o 
   0   4   7      491.65      463.25      6.11 o 
   1   4   7       29.37       25.41      1.52 o 
   2   4   7      290.48      290.32      5.50 o 
   3   4   7      211.11      209.33      4.78 o 
   4   4   7      328.03      319.69      6.41 o 
   5   4   7      306.17      301.67      7.50 o 
   6   4   7       15.65       16.57      2.58 o 
  -7   5   7       83.58       79.91      3.34 o 
  -6   5   7       64.81       60.78      3.13 o 
  -5   5   7      380.16      403.03      6.81 o 
  -4   5   7        9.58       10.71      1.99 o 
  -3   5   7      123.16      116.55      2.65 o 
  -2   5   7        7.00        7.29      1.11 o 
  -1   5   7      605.15      618.83      6.98 o 
   0   5   7       98.28      112.02      3.33 o 
   1   5   7      577.17      560.84      7.33 o 
   2   5   7        2.19        0.37      1.20 o 
   3   5   7     1130.74     1132.54     14.46 o 
   4   5   7        5.81        5.34      1.74 o 
   5   5   7       26.71       19.61      2.66 o 
   6   5   7      130.95      133.66     10.20 o 
  -7   6   7        5.18        4.39      1.70 o 
  -6   6   7        2.34        0.40      1.38 o 
  -5   6   7       42.54       36.64      2.65 o 
  -4   6   7       81.58       70.46      4.66 o 
  -3   6   7     1445.06     1448.71     14.43 o 
  -2   6   7        6.14        7.20      1.12 o 
  -1   6   7       30.71       38.57      1.74 o 
   0   6   7      384.17      384.27      8.93 o 
   1   6   7       42.34       42.20      2.07 o 
   2   6   7      333.92      331.07      6.43 o 
   3   6   7      198.18      185.48      5.72 o 
   4   6   7        1.56        3.58      1.68 o 
   5   6   7       23.10       20.58      3.42 o 
  -7   7   7        7.12        3.73      1.92 o 
  -6   7   7       18.57       16.03      2.00 o 
  -5   7   7        4.37        4.71      1.39 o 
  -4   7   7      111.99      110.62      2.51 o 
  -3   7   7     1434.09     1433.85     13.60 o 
  -2   7   7        5.99        4.99      1.15 o 
  -1   7   7       36.33       37.57      1.84 o 
   0   7   7       88.56       78.86      3.36 o 
   1   7   7       55.47       57.90      3.55 o 
   2   7   7      128.72      123.84      4.71 o 
   3   7   7        8.65       11.89      2.22 o 
   4   7   7        0.45        0.00      2.05 o 
  -6   8   7       31.38       24.97      2.80 o 
  -5   8   7       50.79       41.07      2.82 o 
  -4   8   7        0.38        0.67      1.37 o 
  -3   8   7       51.58       45.85      2.07 o 
  -2   8   7      142.66      141.79      3.64 o 
  -1   8   7       78.85       82.11      3.15 o 
   0   8   7      124.34      123.23      3.49 o 
   1   8   7        1.03        0.57      1.70 o 
   2   8   7        6.83        7.42      1.92 o 
   3   8   7      135.32      156.07      5.64 o 
   4   8   7       14.77        9.59      3.95 o 
  -6   9   7       42.43       38.49      6.52 o 
  -5   9   7        3.02        0.00      1.80 o 
  -4   9   7       20.57       21.04      1.95 o 
  -3   9   7       55.44       56.75      2.38 o 
  -2   9   7       41.60       38.24      2.80 o 
  -1   9   7       41.82       38.04      2.34 o 
   0   9   7      207.23      210.65      5.32 o 
   1   9   7        3.21        2.64      1.75 o 
   2   9   7        2.41        2.96      2.15 o 
   3   9   7       87.26       77.68      5.71 o 
  -5  10   7       15.39       16.81      3.40 o 
  -4  10   7       26.68       20.59      2.59 o 
  -3  10   7       22.15       22.82      2.25 o 
  -2  10   7       89.61       82.56      3.25 o 
  -1  10   7      104.04      110.85      3.70 o 
   0  10   7       55.11       51.77      3.10 o 
   1  10   7       47.04       46.19      4.61 o 
  -3  11   7        0.21        0.90      1.78 o 
  -2  11   7        0.12        0.28      1.68 o 
  -1  11   7        7.22        5.99      2.17 o 
   0 -13   8       94.26       87.42      9.66 o 
   1 -13   8       15.92       14.46      5.45 o 
   2 -13   8        0.04        2.49      2.19 o 
   3 -13   8       82.67       79.79      7.01 o 
   4 -13   8      115.45      124.90      6.38 o 
  -2 -12   8        4.90        2.18      3.22 o 
  -1 -12   8       54.83       41.03      7.05 o 
   0 -12   8      258.60      241.91     13.86 o 
   1 -12   8        0.08        0.78      3.25 o 
   2 -12   8        3.67        4.10      2.22 o 
   3 -12   8        1.11        0.56      1.89 o 
   4 -12   8        0.66        0.00      1.78 o 
   5 -12   8      283.79      304.72      7.68 o 
  -3 -11   8       35.32       38.83      4.87 o 
  -2 -11   8      109.66      112.78      6.65 o 
  -1 -11   8       25.08       31.93      4.01 o 
   0 -11   8        4.89        6.08      3.68 o 
   1 -11   8      295.71      317.39     15.09 o 
   2 -11   8       33.46       40.40      3.81 o 
   3 -11   8        3.41        2.56      1.94 o 
   4 -11   8        2.01        0.00      1.53 o 
   5 -11   8        5.93        4.99      1.57 o 
   6 -11   8      193.52      194.50     10.44 o 
  -4 -10   8       14.92       16.44      4.70 o 
  -3 -10   8        2.18        1.12      3.23 o 
  -2 -10   8       21.31       21.54      5.58 o 
  -1 -10   8       27.42       20.70      3.27 o 
   0 -10   8      129.05      123.64      8.31 o 
   1 -10   8       98.33       97.79      5.08 o 
   2 -10   8       12.45       18.54      2.82 o 
   3 -10   8      149.24      150.36      5.99 o 
   4 -10   8        7.46        6.01      1.44 o 
   5 -10   8       44.23       37.90      1.85 o 
   6 -10   8       65.33       61.20      3.25 o 
   7 -10   8        5.79        7.79      2.19 o 
  -5  -9   8        0.34        0.00      3.25 o 
  -4  -9   8       51.53       50.43      5.01 o 
  -3  -9   8      506.13      500.02     13.52 o 
  -2  -9   8      369.29      350.62     10.55 o 
  -1  -9   8       18.44       27.94      3.46 o 
   0  -9   8       44.47       41.60      3.56 o 
   1  -9   8      114.73      110.82      6.07 o 
   2  -9   8      274.77      266.91      8.91 o 
   3  -9   8     1302.61     1296.79     20.66 o 
   4  -9   8      123.69      119.90      2.74 o 
   5  -9   8       26.33       25.48      1.78 o 
   6  -9   8        0.18        0.47      1.26 o 
   7  -9   8       65.78       68.66      4.06 o 
  -5  -8   8        1.77        0.00      2.10 o 
  -4  -8   8       18.46       15.59      3.25 o 
  -3  -8   8      727.40      716.76     11.22 o 
  -2  -8   8      476.65      493.22     12.50 o 
  -1  -8   8      488.07      460.83     11.68 o 
   0  -8   8        0.01        0.00      1.39 o 
   1  -8   8        4.71        6.01      2.97 o 
   2  -8   8       29.03       32.28      1.89 o 
   3  -8   8      597.66      597.71      8.09 o 
   4  -8   8      499.57      484.37      5.73 o 
   5  -8   8        0.08        0.42      1.00 o 
   6  -8   8        0.98        3.60      1.31 o 
   7  -8   8       37.60       32.73      2.62 o 
  -6  -7   8        0.16        0.90      3.51 o 
  -5  -7   8      129.63      129.72      9.96 o 
  -4  -7   8      208.64      209.17      8.56 o 
  -3  -7   8        0.15        0.56      1.76 o 
  -2  -7   8       89.91       94.62      4.88 o 
  -1  -7   8        0.15        2.84      1.56 o 
   0  -7   8      614.07      591.57     12.36 o 
   1  -7   8      221.72      226.99      4.45 o 
   2  -7   8        0.18        0.84      0.57 o 
   3  -7   8       26.78       30.72      1.36 o 
   4  -7   8       55.59       59.44      1.87 o 
   5  -7   8      428.33      435.07      6.61 o 
   6  -7   8      155.38      157.89      4.44 o 
   7  -7   8       21.68       21.01      3.67 o 
   8  -7   8        0.49        0.00      2.06 o 
  -6  -6   8       99.99      102.17      7.00 o 
  -5  -6   8       90.29       99.88      5.91 o 
  -4  -6   8      441.75      465.43     12.36 o 
  -3  -6   8      261.20      239.61     13.08 o 
  -2  -6   8      126.59      113.80      5.04 o 
  -1  -6   8      122.66      106.63      4.59 o 
   0  -6   8      119.93       89.96      3.32 o 
   1  -6   8       51.27       52.16      1.58 o 
   2  -6   8      309.65      317.46      4.07 o 
   3  -6   8       34.64       35.57      1.38 o 
   4  -6   8       24.04       27.02      1.61 o 
   5  -6   8      847.95      837.60     10.13 o 
   6  -6   8        3.54        2.49      1.27 o 
   7  -6   8      493.32      490.91      8.65 o 
   8  -6   8       10.98       10.22      3.03 o 
  -7  -5   8        3.51        5.30      4.26 o 
  -6  -5   8        0.68        2.91      2.18 o 
  -5  -5   8      185.04      197.82      8.61 o 
  -4  -5   8     1648.48     1548.23     27.24 o 
  -3  -5   8      159.70      166.42     12.09 o 
  -2  -5   8        1.02        1.13      0.79 o 
  -1  -5   8        2.38        3.58      0.96 o 
   0  -5   8       56.85       54.18      1.96 o 
   1  -5   8     3204.63     3191.24     39.36 o 
   2  -5   8      371.96      359.50      3.89 o 
   3  -5   8      219.55      211.63      3.36 o 
   4  -5   8       12.72       14.24      1.71 o 
   5  -5   8       24.61       23.29      1.68 o 
   6  -5   8      416.86      429.93      6.84 o 
   7  -5   8      628.53      641.62     10.17 o 
   8  -5   8      174.68      173.04      8.57 o 
  -7  -4   8       34.95       26.04      5.67 o 
  -6  -4   8       10.81        8.88      3.09 o 
  -5  -4   8      459.14      471.56     12.30 o 
  -4  -4   8      400.41      387.77     10.40 o 
  -3  -4   8      772.60      753.10     15.24 o 
  -2  -4   8      779.47      763.63      9.09 o 
  -1  -4   8        2.24        0.53      0.60 o 
   0  -4   8      273.17      300.58      4.25 o 
   1  -4   8     1151.51     1212.27     10.76 o 
   2  -4   8      719.11      680.44      6.27 o 
   3  -4   8      435.06      389.36      5.32 o 
   4  -4   8       22.12       23.25      1.70 o 
   5  -4   8       15.63       11.55      1.95 o 
   6  -4   8       93.58      107.11      3.87 o 
   7  -4   8        5.47        4.22      1.66 o 
   8  -4   8      259.19      268.50     16.19 o 
  -7  -3   8       16.10       17.92      4.80 o 
  -6  -3   8      134.04      137.76      6.52 o 
  -5  -3   8       43.00       42.09      3.84 o 
  -4  -3   8      509.52      483.85     11.58 o 
  -3  -3   8      342.51      349.80     11.37 o 
  -2  -3   8       10.46       11.00      0.66 o 
  -1  -3   8      190.01      122.11      2.34 o 
   0  -3   8        7.45        8.60      0.70 o 
   1  -3   8        1.67        2.62      0.73 o 
   2  -3   8      382.47      376.49      4.43 o 
   3  -3   8      254.12      264.43      3.63 o 
   4  -3   8     1050.79     1004.78     12.32 o 
   5  -3   8       17.80       16.88      2.24 o 
   6  -3   8      383.20      352.37      6.72 o 
   7  -3   8       42.97       44.06      3.09 o 
   8  -3   8      144.34      159.29     10.22 o 
  -7  -2   8      426.70      426.51     17.61 o 
  -6  -2   8       28.64       32.85      5.38 o 
  -5  -2   8      233.68      218.28      7.69 o 
  -4  -2   8       97.02       78.62      4.18 o 
  -3  -2   8       20.38       23.88      1.72 o 
  -2  -2   8     1171.73     1063.83      9.17 o 
  -1  -2   8     3419.72     3249.38     88.13 o 
   0  -2   8      771.02      843.11      7.96 o 
   1  -2   8      326.57      369.80      4.06 o 
   2  -2   8       38.19       46.86      1.41 o 
   3  -2   8       94.88       82.85      2.19 o 
   4  -2   8     1058.13     1016.21     10.94 o 
   5  -2   8      136.35      142.59      4.59 o 
   6  -2   8      882.98      816.90     13.74 o 
   7  -2   8        6.82        9.92      1.94 o 
   8  -2   8        3.45        0.29      3.15 o 
  -8  -1   8       13.49       15.21      4.94 o 
  -7  -1   8       19.96       11.43      4.09 o 
  -6  -1   8      462.30      451.65     16.79 o 
  -5  -1   8     1347.03     1322.48     24.80 o 
  -4  -1   8        0.12        0.00      1.45 o 
  -3  -1   8       89.60       95.34      5.11 o 
  -2  -1   8       87.45      106.89      1.78 o 
  -1  -1   8      109.73       81.46      2.21 o 
   0  -1   8     9575.41     9574.62     71.66 o 
   1  -1   8      189.12      181.50      2.53 o 
   2  -1   8      155.39      153.45      2.97 o 
   3  -1   8      358.24      367.35      6.63 o 
   4  -1   8       99.04       93.84      4.21 o 
   5  -1   8     1652.80     1664.63     22.36 o 
   6  -1   8       94.29      104.41      4.35 o 
   7  -1   8        1.85        5.67      2.26 o 
  -7   0   8       23.88       30.11      5.45 o 
  -6   0   8      826.35      780.36     16.48 o 
  -5   0   8       11.59       12.37      2.23 o 
  -3   0   8     1016.84      995.98     16.73 o 
  -2   0   8      323.71      361.23      4.11 o 
  -1   0   8      375.98      394.21      5.04 o 
   0   0   8      156.11      163.84      2.84 o 
   1   0   8      242.31      200.78      4.69 o 
   2   0   8      991.79      973.61     10.17 o 
   3   0   8      312.67      338.82      5.71 o 
   4   0   8        1.51        1.10      1.43 o 
   5   0   8        8.73       11.68      1.68 o 
   6   0   8        3.68        6.06      1.77 o 
   7   0   8      139.69      164.67      7.03 o 
  -7   1   8        0.40        0.00      2.47 o 
  -6   1   8      227.33      239.11      6.40 o 
  -5   1   8       52.59       45.34      3.31 o 
  -4   1   8     1190.37     1130.87     19.50 o 
  -3   1   8       34.16       37.37      2.57 o 
  -2   1   8     1069.46     1095.06     11.42 o 
  -1   1   8       97.38      102.23      3.25 o 
   0   1   8      214.93      231.64      3.59 o 
   1   1   8     1924.95     1943.96     17.93 o 
   2   1   8      187.40      189.46      3.49 o 
   3   1   8      873.41      872.67     11.16 o 
   4   1   8      279.57      284.46      6.00 o 
   5   1   8       98.73       94.46      5.53 o 
   6   1   8      345.52      338.65     13.26 o 
   7   1   8      164.84      184.61      7.62 o 
  -7   2   8        0.41        3.51      2.93 o 
  -6   2   8       18.15       17.84      2.27 o 
  -5   2   8        3.43        0.48      1.33 o 
  -4   2   8        5.33        8.00      1.58 o 
  -3   2   8     2292.88     2160.88     25.74 o 
  -2   2   8       24.16       17.58      1.10 o 
  -1   2   8      342.61      363.14      4.88 o 
   0   2   8      635.70      727.71      9.20 o 
   1   2   8      397.11      439.60      5.81 o 
   2   2   8      294.20      306.16      4.80 o 
   3   2   8     1889.33     1874.46     20.70 o 
   4   2   8      238.64      241.26      5.29 o 
   5   2   8      105.54      108.59      3.73 o 
   6   2   8        4.41       10.13      2.05 o 
   7   2   8        8.84        7.58      3.58 o 
  -7   3   8      365.92      392.71      8.99 o 
  -6   3   8      477.04      492.97      7.91 o 
  -5   3   8        0.39        0.75      0.89 o 
  -4   3   8        1.70        2.78      1.21 o 
  -3   3   8     1147.36     1187.91     14.39 o 
  -2   3   8      267.35      253.44      4.03 o 
  -1   3   8     2066.40     1976.19     23.63 o 
   0   3   8      204.02      209.01      4.16 o 
   1   3   8       71.02       84.69      2.41 o 
   2   3   8        1.90        1.34      0.89 o 
   3   3   8       10.39       10.22      3.44 o 
   4   3   8      410.13      406.32      7.31 o 
   5   3   8      221.78      221.00      5.80 o 
   6   3   8        1.08        0.37      1.64 o 
  -7   4   8       62.80       61.14      3.73 o 
  -6   4   8       87.02       78.58      3.39 o 
  -5   4   8      596.74      607.04     10.13 o 
  -4   4   8       10.24        8.29      1.28 o 
  -3   4   8       16.11       16.69      1.30 o 
  -2   4   8      424.73      416.53      5.74 o 
  -1   4   8      492.53      488.27      6.45 o 
   0   4   8      420.09      394.88      5.69 o 
   1   4   8        2.68        3.52      0.99 o 
   2   4   8      381.29      373.65      6.62 o 
   3   4   8       57.09       58.13      3.46 o 
   4   4   8       16.37       19.89      2.07 o 
   5   4   8        2.93        2.94      1.74 o 
   6   4   8      104.78      110.46      5.02 o 
  -7   5   8        3.57        3.33      2.02 o 
  -6   5   8      216.79      242.07      6.13 o 
  -5   5   8      474.48      493.96      7.95 o 
  -4   5   8      221.62      208.97      4.66 o 
  -3   5   8       32.47       37.43      1.88 o 
  -2   5   8      108.41      105.62      2.79 o 
  -1   5   8       62.44       50.37      2.23 o 
   0   5   8     1352.95     1314.35     13.74 o 
   1   5   8       11.66        8.85      1.28 o 
   2   5   8       88.17       87.63      3.30 o 
   3   5   8       43.70       44.10      3.68 o 
   4   5   8       44.83       47.01      3.32 o 
   5   5   8       50.46       56.00      6.99 o 
  -7   6   8        1.72        1.13      1.86 o 
  -6   6   8        0.97        0.00      1.81 o 
  -5   6   8       12.36       13.14      2.37 o 
  -4   6   8      574.59      582.12      8.94 o 
  -3   6   8      604.47      626.48      8.74 o 
  -2   6   8      130.92      113.17      3.03 o 
  -1   6   8        5.30        5.93      1.03 o 
   0   6   8       18.33       19.80      1.68 o 
   1   6   8      752.16      761.71     13.85 o 
   2   6   8      478.74      488.31     12.93 o 
   3   6   8        7.42        9.06      2.02 o 
   4   6   8        0.99        0.00      1.61 o 
   5   6   8        1.37        0.20      1.95 o 
  -7   7   8       36.58       37.08      6.49 o 
  -6   7   8       10.14       12.74      2.38 o 
  -5   7   8       12.34       10.35      1.78 o 
  -4   7   8       99.86       98.26      3.46 o 
  -3   7   8       12.12       15.79      1.63 o 
  -2   7   8      391.51      398.85      6.25 o 
  -1   7   8        0.06        0.00      0.84 o 
   0   7   8        0.31        1.13      1.01 o 
   1   7   8        1.59        3.03      1.22 o 
   2   7   8       38.82       39.94      3.16 o 
   3   7   8       63.49       66.85      3.96 o 
   4   7   8        2.04        2.18      1.91 o 
  -6   8   8       39.19       38.18      4.28 o 
  -5   8   8        0.39        0.00      1.16 o 
  -4   8   8       88.40       85.34      2.73 o 
  -3   8   8      121.75      111.85      3.29 o 
  -2   8   8       17.58       18.64      1.75 o 
  -1   8   8      197.85      208.35      4.57 o 
   0   8   8        0.49        0.87      1.17 o 
   1   8   8        1.74        1.32      2.47 o 
   2   8   8        0.24        0.00      1.54 o 
   3   8   8       45.38       43.44      3.62 o 
  -5   9   8       35.13       26.78      3.06 o 
  -4   9   8        1.44        1.47      1.17 o 
  -3   9   8       19.02       19.70      1.90 o 
  -2   9   8       94.99       98.23      3.32 o 
  -1   9   8      182.19      200.95      4.72 o 
   0   9   8        1.24        0.52      1.35 o 
   1   9   8       34.41       33.52      3.54 o 
   2   9   8        0.55        1.48      1.82 o 
  -4  10   8       21.62       30.39      3.00 o 
  -3  10   8        0.43        0.00      1.79 o 
  -2  10   8       27.68       23.52      2.39 o 
  -1  10   8        0.18        0.88      1.49 o 
   0  10   8       23.47       25.24      2.59 o 
   1 -13   9        6.91        6.93      4.14 o 
   2 -13   9       15.56       14.12      3.25 o 
   3 -13   9        3.62        0.61      2.98 o 
   4 -13   9       34.07       39.67      6.54 o 
  -2 -12   9       10.68       12.26      4.92 o 
  -1 -12   9       69.82       77.61      9.11 o 
   0 -12   9       10.28        9.76      4.48 o 
   1 -12   9       62.27       67.73      8.31 o 
   2 -12   9       99.67       76.65      6.87 o 
   3 -12   9        0.63        0.00      1.92 o 
   4 -12   9       93.53       86.75      5.22 o 
   5 -12   9        0.06        3.06      2.31 o 
  -3 -11   9       51.12       41.21      5.93 o 
  -2 -11   9      245.08      214.83     20.63 o 
  -1 -11   9        3.82        2.34      4.03 o 
   0 -11   9      161.46      154.61     10.49 o 
   1 -11   9       22.78       20.81      5.11 o 
   2 -11   9      125.01      110.61      7.94 o 
   3 -11   9       65.26       68.89      7.42 o 
   4 -11   9       27.39       27.68      3.34 o 
   5 -11   9       54.43       54.70      3.00 o 
   6 -11   9       39.96       36.71      4.21 o 
  -4 -10   9      161.41      174.78      8.47 o 
  -3 -10   9      314.95      327.29     11.17 o 
  -2 -10   9       28.52       34.50      4.06 o 
  -1 -10   9       96.47       78.59     10.06 o 
   0 -10   9        5.64        6.78      3.37 o 
   1 -10   9       48.95       48.66      6.39 o 
   2 -10   9      214.99      226.05      8.39 o 
   3 -10   9      106.14      100.53      6.93 o 
   4 -10   9       12.62       10.44      1.98 o 
   5 -10   9       31.77       32.89      2.15 o 
   6 -10   9        1.19        4.12      1.61 o 
  -5  -9   9        0.13        0.00      2.37 o 
  -4  -9   9        7.28        1.04      2.30 o 
  -3  -9   9       42.82       35.74      3.91 o 
  -2  -9   9      624.29      631.16     15.21 o 
  -1  -9   9        0.51        2.80      1.76 o 
   0  -9   9        0.60        0.00      1.50 o 
   1  -9   9       22.88       17.11      4.38 o 
   2  -9   9      203.67      195.64      6.65 o 
   3  -9   9      170.33      172.56      6.24 o 
   4  -9   9       52.53       56.49      2.70 o 
   5  -9   9        0.10        0.38      1.05 o 
   6  -9   9        2.65        3.19      1.47 o 
   7  -9   9       21.69       17.72      2.61 o 
  -5  -8   9        9.25        9.21      3.01 o 
  -4  -8   9        7.16        4.16      2.49 o 
  -3  -8   9      442.95      430.42      7.29 o 
  -2  -8   9      250.24      250.91      8.55 o 
  -1  -8   9       23.32       28.90      3.27 o 
   0  -8   9        7.24        6.18      2.71 o 
   1  -8   9       21.20       26.75      2.82 o 
   2  -8   9      517.75      486.68     10.93 o 
   3  -8   9     1473.89     1479.77     15.05 o 
   4  -8   9        1.22        1.75      0.86 o 
   5  -8   9       86.73       81.54      2.88 o 
   6  -8   9       57.69       53.07      2.93 o 
   7  -8   9        0.27        0.00      1.62 o 
  -6  -7   9       58.96       69.31     10.80 o 
  -5  -7   9       33.90       35.97      4.39 o 
  -4  -7   9      169.52      164.04      7.30 o 
  -3  -7   9      269.30      293.15     12.97 o 
  -2  -7   9      112.68      113.55      5.46 o 
  -1  -7   9      869.73      835.80     16.60 o 
   0  -7   9      125.18      129.70      5.21 o 
   1  -7   9        0.59        0.73      1.21 o 
   2  -7   9       21.73       25.33      2.64 o 
   3  -7   9       44.25       44.47      2.11 o 
   4  -7   9      205.26      208.82      3.79 o 
   5  -7   9      337.41      350.39      5.90 o 
   6  -7   9       57.47       49.15      2.80 o 
   7  -7   9       11.56       12.76      1.94 o 
  -6  -6   9        0.03        0.55      2.26 o 
  -5  -6   9      170.64      176.29      7.83 o 
  -4  -6   9      838.92      851.25     18.38 o 
  -3  -6   9       87.30       82.98      6.35 o 
  -2  -6   9        2.48        0.88      0.90 o 
  -1  -6   9        8.49       11.17      3.77 o 
   0  -6   9      544.12      524.26     11.32 o 
   1  -6   9     2760.43     2839.76     25.62 o 
   2  -6   9      140.01      135.34      3.09 o 
   3  -6   9      552.05      560.13      5.93 o 
   4  -6   9        0.21        1.88      0.87 o 
   5  -6   9       41.97       38.11      2.09 o 
   6  -6   9      947.27      912.27     12.47 o 
   7  -6   9        1.13        2.31      1.45 o 
  -7  -5   9        0.77        1.53      3.49 o 
  -6  -5   9       72.53       73.28      5.61 o 
  -5  -5   9      268.38      263.96      9.27 o 
  -4  -5   9      218.47      208.36      7.72 o 
  -3  -5   9        2.57        4.29      1.77 o 
  -2  -5   9       27.62       22.10      1.63 o 
  -1  -5   9      212.67      217.63      6.68 o 
   0  -5   9     1736.52     1774.45     16.61 o 
   1  -5   9       68.26       74.62      2.30 o 
   2  -5   9     1949.40     1936.58     14.08 o 
   3  -5   9      238.16      238.99      3.70 o 
   4  -5   9        4.69        6.20      1.05 o 
   5  -5   9        5.97        3.40      1.09 o 
   6  -5   9       13.83       11.30      1.68 o 
   7  -5   9      315.80      324.82      6.87 o 
  -7  -4   9        2.02        1.72      2.49 o 
  -6  -4   9       82.03       77.36      5.49 o 
  -5  -4   9        2.21        0.94      1.69 o 
  -4  -4   9      749.47      692.55     38.14 o 
  -3  -4   9      703.68      691.38     14.60 o 
  -2  -4   9      238.44      254.84      4.97 o 
  -1  -4   9       71.10       68.75      2.21 o 
   0  -4   9      156.04      184.29      3.23 o 
   1  -4   9      141.82      145.16      2.84 o 
   2  -4   9      901.11      935.09      8.22 o 
   3  -4   9      249.56      243.19      4.07 o 
   4  -4   9      180.50      188.72      5.72 o 
   5  -4   9        0.65        2.83      1.06 o 
   6  -4   9        5.76        7.29      2.71 o 
   7  -4   9       98.88      117.79      4.68 o 
  -7  -3   9      279.58      312.33     15.53 o 
  -6  -3   9      141.28      132.65      6.57 o 
  -5  -3   9        1.80        2.14      1.75 o 
  -4  -3   9       37.44       33.28      3.37 o 
  -3  -3   9      830.07      800.41     22.77 o 
  -2  -3   9     3248.15     3121.83     34.60 o 
  -1  -3   9      408.90      399.72      5.10 o 
   0  -3   9       80.96       88.02      1.97 o 
   1  -3   9      103.64      100.37      2.12 o 
   2  -3   9       79.20       72.74      1.82 o 
   3  -3   9     1290.67     1282.87     12.99 o 
   4  -3   9      300.07      297.18      5.52 o 
   5  -3   9       51.54       50.40      2.53 o 
   6  -3   9        7.97        8.21      1.91 o 
   7  -3   9        0.08        0.00      1.32 o 
  -7  -2   9       14.75        7.51      3.95 o 
  -6  -2   9      452.69      442.01     17.27 o 
  -5  -2   9        5.35        5.40      2.04 o 
  -4  -2   9        0.66        0.53      1.40 o 
  -3  -2   9        2.00        3.40      1.03 o 
  -2  -2   9      445.39      472.16      6.21 o 
  -1  -2   9      992.60      933.87      9.67 o 
   0  -2   9     2379.51     2411.39     19.69 o 
   1  -2   9      390.92      403.22      4.33 o 
   2  -2   9      103.76       96.31      2.30 o 
   3  -2   9      644.88      647.85      7.83 o 
   4  -2   9       45.49       41.85      2.18 o 
   5  -2   9      401.69      386.18      6.86 o 
   6  -2   9       81.55       82.72      3.75 o 
   7  -2   9        0.24        0.00      1.48 o 
  -7  -1   9       20.24       23.76      5.43 o 
  -6  -1   9      361.25      373.39     15.41 o 
  -5  -1   9      318.79      317.19     20.94 o 
  -4  -1   9      121.39      141.94      7.05 o 
  -3  -1   9      333.74      325.57      6.54 o 
  -2  -1   9       42.80       38.20      1.41 o 
  -1  -1   9      849.97      905.02      9.48 o 
   0  -1   9        2.99        2.09      0.65 o 
   1  -1   9     1743.15     1798.54     14.06 o 
   2  -1   9       11.00       11.75      0.86 o 
   3  -1   9      114.78       98.59      3.07 o 
   4  -1   9       89.27       88.89      4.88 o 
   5  -1   9       16.91       12.75      2.03 o 
   6  -1   9      328.48      327.57      9.57 o 
   7  -1   9        0.41        0.60      3.62 o 
  -7   0   9        6.81        0.00      3.00 o 
  -6   0   9        7.38        9.64      3.71 o 
  -5   0   9      766.78      717.11     21.58 o 
  -3   0   9       14.15       13.21      1.86 o 
  -2   0   9        0.87        1.54      0.65 o 
  -1   0   9      160.59      158.93      3.10 o 
   0   0   9      668.52      631.84      7.12 o 
   1   0   9      685.77      669.60      7.63 o 
   2   0   9      294.37      315.13      4.76 o 
   3   0   9       28.90       29.49      1.89 o 
   4   0   9      219.63      209.08      4.72 o 
   5   0   9       90.45       91.67      3.33 o 
   6   0   9      327.48      328.01      9.66 o 
   7   0   9        3.57        1.09      2.88 o 
  -7   1   9       22.97       13.83      4.43 o 
  -6   1   9        9.23       12.04      2.58 o 
  -5   1   9       21.26       17.27      2.42 o 
  -4   1   9      565.45      532.20     11.44 o 
  -3   1   9     2075.45     1977.98     58.72 o 
  -2   1   9       50.78       54.66      1.73 o 
  -1   1   9       65.70       74.59      2.00 o 
   0   1   9        9.15        7.79      0.93 o 
   1   1   9       13.89       18.85      1.75 o 
   2   1   9     1392.03     1316.21     13.41 o 
   3   1   9      266.10      272.53      5.94 o 
   4   1   9      193.48      190.24      4.62 o 
   5   1   9       66.39       59.53      3.91 o 
   6   1   9       51.50       44.06      4.08 o 
   7   1   9       78.97       84.61      8.09 o 
  -7   2   9      300.04      322.69     14.61 o 
  -6   2   9       32.48       26.79      2.67 o 
  -5   2   9       56.91       59.50      4.87 o 
  -4   2   9      167.83      163.82      5.74 o 
  -3   2   9      465.74      449.35      7.82 o 
  -2   2   9     2377.51     2357.44     21.35 o 
  -1   2   9       75.73       64.70      2.02 o 
   0   2   9       66.27       74.84      2.85 o 
   1   2   9       20.76       25.28      1.49 o 
   2   2   9       65.87       70.10      2.33 o 
   3   2   9       21.70       21.15      1.89 o 
   4   2   9      237.07      213.58      5.07 o 
   5   2   9       29.46       24.72      2.29 o 
   6   2   9        0.51        0.45      1.65 o 
  -7   3   9       53.15       53.48      6.32 o 
  -6   3   9        0.18        3.98      3.90 o 
  -5   3   9       31.28       31.81      3.23 o 
  -4   3   9       14.76       18.70      1.95 o 
  -3   3   9      154.01      158.50      3.10 o 
  -2   3   9      529.87      520.37      6.61 o 
  -1   3   9       16.28       17.85      1.35 o 
   0   3   9      293.84      292.06      6.32 o 
   1   3   9       12.19       16.36      1.40 o 
   2   3   9       54.19       54.81      2.59 o 
   3   3   9       35.60       28.74      2.18 o 
   4   3   9       15.78       16.18      1.98 o 
   5   3   9      248.94      256.24      6.99 o 
   6   3   9       32.16       30.65      3.73 o 
  -7   4   9       47.58       58.93      6.98 o 
  -6   4   9      482.34      518.66     12.90 o 
  -5   4   9      167.43      171.96      5.26 o 
  -4   4   9      197.80      191.00      5.60 o 
  -3   4   9      331.19      331.33      5.32 o 
  -2   4   9       11.03        8.90      1.12 o 
  -1   4   9      918.68      887.41     10.07 o 
   0   4   9      254.09      240.67      4.39 o 
   1   4   9      290.98      273.84      4.84 o 
   2   4   9        2.29        2.36      1.21 o 
   3   4   9        7.26        5.47      1.53 o 
   4   4   9      266.01      269.78      6.14 o 
   5   4   9       47.56       49.03      3.57 o 
  -7   5   9        1.90        0.80      2.08 o 
  -6   5   9       54.91       41.80      4.24 o 
  -5   5   9      157.17      165.40      5.27 o 
  -4   5   9      403.52      431.81      8.70 o 
  -3   5   9      121.11      114.21      3.14 o 
  -2   5   9      466.27      470.83      6.65 o 
  -1   5   9       69.53       66.41      2.42 o 
   0   5   9       18.22       16.17      2.02 o 
   1   5   9      145.33      155.23      4.11 o 
   2   5   9       11.28        8.92      1.66 o 
   3   5   9        0.63        0.09      1.26 o 
   4   5   9        5.43        2.96      2.18 o 
   5   5   9        4.00        6.15      2.19 o 
  -6   6   9       43.10       53.85      4.21 o 
  -5   6   9       37.19       39.26      3.87 o 
  -4   6   9        1.15        0.56      1.39 o 
  -3   6   9      256.47      271.06      5.24 o 
  -2   6   9       88.96       93.63      2.88 o 
  -1   6   9        2.78        4.39      1.03 o 
   0   6   9       42.95       38.81      2.26 o 
   1   6   9      238.64      233.92      7.41 o 
   2   6   9      168.50      186.17      5.78 o 
   3   6   9        6.83        6.08      2.28 o 
   4   6   9       40.80       33.53      3.24 o 
  -6   7   9       34.96       40.97      3.84 o 
  -5   7   9        3.71        2.81      2.05 o 
  -4   7   9       97.72       93.23      2.61 o 
  -3   7   9      135.82      135.52      4.65 o 
  -2   7   9        9.39       10.44      1.43 o 
  -1   7   9       26.81       31.85      1.92 o 
   0   7   9      124.43      117.86      3.46 o 
   1   7   9       63.15       61.70      2.82 o 
   2   7   9      145.24      140.47      5.83 o 
   3   7   9       36.45       40.21      3.45 o 
  -5   8   9       36.43       37.25      4.34 o 
  -4   8   9       25.16       20.18      2.37 o 
  -3   8   9      161.98      167.96      5.36 o 
  -2   8   9      254.54      270.31      5.35 o 
  -1   8   9       35.70       42.95      2.44 o 
   0   8   9        9.81        9.54      1.75 o 
   1   8   9        5.12        4.91      1.95 o 
   2   8   9       17.06       12.51      2.70 o 
  -4   9   9      106.99      106.68      4.15 o 
  -3   9   9        1.50        1.38      1.39 o 
  -2   9   9       67.26       62.54      3.05 o 
  -1   9   9       38.60       43.93      2.91 o 
   0   9   9       74.17       86.42      3.77 o 
   1   9   9        6.62        6.61      2.38 o 
  -2  10   9       10.55       10.48      1.89 o 
  -1  10   9       54.17       51.86      3.71 o 
   2 -13  10        0.73        0.00      2.32 o 
   3 -13  10        0.51        1.38      2.32 o 
  -2 -12  10        1.29        6.06      4.24 o 
  -1 -12  10       92.67       98.90      9.79 o 
   0 -12  10       95.60      105.95      9.88 o 
   1 -12  10        1.88        1.60      3.73 o 
   2 -12  10       14.82       14.50      3.03 o 
   3 -12  10        0.83        0.00      1.95 o 
   4 -12  10        4.08        0.00      2.10 o 
   5 -12  10      150.03      160.12      6.90 o 
  -3 -11  10       23.58       28.24      2.24 o 
  -2 -11  10       15.15        8.68      3.09 o 
  -1 -11  10        1.60        0.86      2.92 o 
   0 -11  10        2.49        1.43      3.22 o 
   1 -11  10      132.47      147.13     10.37 o 
   2 -11  10      123.55      118.81      5.87 o 
   3 -11  10        8.53       13.92      2.71 o 
   4 -11  10        0.29        2.83      1.98 o 
   5 -11  10        2.19        2.28      2.64 o 
  -4 -10  10       37.98       33.36      8.42 o 
  -3 -10  10       74.50       77.16      3.09 o 
  -2 -10  10      219.96      198.83     14.53 o 
  -1 -10  10       10.32       16.75      3.04 o 
   0 -10  10      108.52      120.92      9.30 o 
   1 -10  10       39.80       34.47      5.69 o 
   2 -10  10       56.56       55.42      4.10 o 
   3 -10  10      154.56      146.93     11.08 o 
   4 -10  10       29.16       24.52      3.08 o 
   5 -10  10       20.94       14.70      3.90 o 
   6 -10  10        9.45        6.00      2.03 o 
  -4  -9  10        0.16        0.45      2.35 o 
  -3  -9  10      128.18      138.03      3.68 o 
  -2  -9  10       13.40       12.36      5.70 o 
  -1  -9  10       69.68       69.13      4.76 o 
   0  -9  10        2.78        5.14      1.99 o 
   1  -9  10        0.87        0.05      2.30 o 
   2  -9  10      191.05      183.74     11.91 o 
   3  -9  10      133.79      124.97      9.71 o 
   4  -9  10      144.46      164.25      5.11 o 
   5  -9  10       15.10       16.71      3.40 o 
   6  -9  10        0.04        0.00      1.33 o 
  -5  -8  10        0.38        0.00      2.30 o 
  -4  -8  10        0.69        1.57      2.15 o 
  -3  -8  10       10.34        8.78      2.64 o 
  -2  -8  10      346.61      358.72     10.62 o 
  -1  -8  10      125.13      117.51      5.65 o 
   0  -8  10       22.12       19.87      2.73 o 
   1  -8  10       20.27       18.90      2.64 o 
   2  -8  10      317.95      301.99      8.32 o 
   3  -8  10      197.56      193.66      7.45 o 
   4  -8  10      549.71      570.98      7.06 o 
   5  -8  10       51.08       45.08      2.37 o 
   6  -8  10       31.69       32.32      2.51 o 
   7  -8  10       20.38       24.26      3.71 o 
  -5  -7  10       67.20       66.70      5.59 o 
  -4  -7  10      156.92      151.17      7.23 o 
  -3  -7  10       13.69       13.65      3.33 o 
  -2  -7  10       39.76       37.73      3.70 o 
  -1  -7  10      248.26      248.61     11.94 o 
   0  -7  10      853.24      815.49     16.05 o 
   1  -7  10       73.05       63.49      2.98 o 
   2  -7  10       42.97       42.32      3.23 o 
   3  -7  10        4.73        8.24      1.30 o 
   4  -7  10        0.08        0.49      0.93 o 
   5  -7  10      613.67      625.53      8.58 o 
   6  -7  10      163.71      162.70      4.62 o 
   7  -7  10       48.38       47.02      3.47 o 
  -6  -6  10       29.55       20.17      3.74 o 
  -5  -6  10      113.33      102.38      6.39 o 
  -4  -6  10      344.17      343.77     12.54 o 
  -3  -6  10       73.17       66.42      5.23 o 
  -2  -6  10        9.70        5.52      1.24 o 
  -1  -6  10      198.78      210.17      7.04 o 
   0  -6  10      960.42      979.87     17.96 o 
   1  -6  10      216.74      208.06      4.36 o 
   2  -6  10       23.99       22.52      1.83 o 
   3  -6  10       85.63       85.06      2.23 o 
   4  -6  10        0.74        0.45      0.89 o 
   5  -6  10      263.68      262.20      5.02 o 
   6  -6  10       62.34       60.43      3.01 o 
   7  -6  10      119.41      125.38      4.95 o 
  -6  -5  10       15.13       11.37      3.00 o 
  -5  -5  10      110.07      119.43      6.43 o 
  -4  -5  10      227.76      238.52      8.50 o 
  -3  -5  10       95.26      103.42      5.22 o 
  -2  -5  10       52.03       56.36      4.30 o 
  -1  -5  10        2.63        0.00      0.88 o 
   0  -5  10      190.54      203.89      5.82 o 
   1  -5  10     1472.27     1478.89     14.56 o 
   2  -5  10        7.92        8.01      0.97 o 
   3  -5  10      280.43      277.92      4.14 o 
   4  -5  10        0.81        0.46      1.06 o 
   5  -5  10        2.09        0.00      1.00 o 
   6  -5  10       75.50       72.55      3.67 o 
   7  -5  10       21.94       28.26      2.90 o 
  -7  -4  10        5.02        4.61      2.70 o 
  -6  -4  10       40.83       36.86      4.45 o 
  -5  -4  10       49.21       40.36      4.15 o 
  -4  -4  10        4.43        4.40      1.88 o 
  -3  -4  10      268.43      252.18      8.05 o 
  -2  -4  10      284.47      270.68      5.35 o 
  -1  -4  10       12.16        8.08      1.12 o 
   0  -4  10       40.23       30.99      1.65 o 
   1  -4  10        2.00        2.21      0.80 o 
   2  -4  10     1994.65     2011.21     17.17 o 
   3  -4  10     1441.45     1422.70     16.12 o 
   4  -4  10      102.06       99.98      3.18 o 
   5  -4  10       28.56       28.40      2.13 o 
   6  -4  10       76.32       86.62      4.66 o 
   7  -4  10      112.34      108.73      5.56 o 
  -7  -3  10       18.61       19.38      5.26 o 
  -6  -3  10       83.53       82.39      5.67 o 
  -5  -3  10       59.00       49.85      4.36 o 
  -4  -3  10      312.90      291.54      8.96 o 
  -3  -3  10      502.35      522.88     12.21 o 
  -2  -3  10       15.80       18.17      1.29 o 
  -1  -3  10     1040.75     1009.39     11.59 o 
   0  -3  10      123.42      147.03      2.98 o 
   1  -3  10      236.33      257.74      4.17 o 
   2  -3  10      379.73      415.88      5.09 o 
   3  -3  10      183.34      193.97      3.66 o 
   4  -3  10      747.14      723.75     10.07 o 
   5  -3  10       30.68       28.79      2.18 o 
   6  -3  10       24.66       31.03      2.69 o 
   7  -3  10       38.45       31.96      3.59 o 
  -7  -2  10      306.48      284.42     14.70 o 
  -6  -2  10        2.72        3.12      3.39 o 
  -5  -2  10      135.39      120.54      6.08 o 
  -4  -2  10        8.12        4.31      1.75 o 
  -3  -2  10       36.02       28.86      3.14 o 
  -2  -2  10      791.83      745.05     10.59 o 
  -1  -2  10      469.40      459.07      5.90 o 
   0  -2  10      301.33      281.12      5.68 o 
   1  -2  10      134.97      146.16      2.44 o 
   2  -2  10       51.25       49.61      1.52 o 
   3  -2  10      193.00      189.44      3.67 o 
   4  -2  10      441.90      431.95      7.16 o 
   5  -2  10      178.26      166.50      4.40 o 
   6  -2  10      215.04      228.69      6.22 o 
   7  -2  10       53.68       59.93      6.83 o 
  -7  -1  10        4.25        5.09      3.49 o 
  -6  -1  10      331.43      379.25     15.91 o 
  -5  -1  10      604.50      584.95     19.57 o 
  -4  -1  10        0.03        0.00      1.99 o 
  -3  -1  10      747.79      762.84     11.91 o 
  -2  -1  10       49.51       58.52      4.45 o 
  -1  -1  10      430.27      430.81      5.69 o 
   0  -1  10     4745.40     4630.54     36.10 o 
   1  -1  10        0.09        0.45      0.59 o 
   2  -1  10      213.22      206.08      3.40 o 
   3  -1  10      263.44      246.36      4.90 o 
   4  -1  10        0.08        0.34      1.04 o 
   5  -1  10      438.90      404.53      8.67 o 
   6  -1  10        0.11        2.09      3.42 o 
   7  -1  10       61.20       52.81      6.69 o 
  -7   0  10        0.72        2.98      3.56 o 
  -6   0  10        5.94        3.56      3.08 o 
  -5   0  10       24.99       35.34      5.09 o 
  -4   0  10     1008.65      985.86     26.48 o 
  -3   0  10       28.31       29.08      2.59 o 
  -2   0  10       10.23        9.73      1.17 o 
  -1   0  10      265.39      275.89      4.80 o 
   0   0  10      151.65      166.95      3.15 o 
   1   0  10     1034.48     1027.00     10.85 o 
   2   0  10     1572.97     1529.34     18.00 o 
   3   0  10      134.63      154.17      4.14 o 
   4   0  10      233.91      224.19      5.00 o 
   5   0  10        5.18        4.50      2.10 o 
   6   0  10       40.50       26.67      4.71 o 
   7   0  10      174.92      168.47     10.59 o 
  -7   1  10       48.46       45.54      6.69 o 
  -6   1  10      166.49      173.69      7.19 o 
  -5   1  10       18.23       14.86      2.41 o 
  -4   1  10      845.70      797.47     20.81 o 
  -3   1  10      222.43      213.59      6.54 o 
  -2   1  10     1088.40     1088.75     12.65 o 
  -1   1  10      202.86      202.47      3.52 o 
   0   1  10       25.69       30.99      1.57 o 
   1   1  10      607.65      628.57      8.40 o 
   2   1  10       94.19       97.95      2.76 o 
   3   1  10      113.26      119.47      3.60 o 
   4   1  10        7.75       11.65      1.66 o 
   5   1  10      133.34      131.80      9.86 o 
   6   1  10        6.62        2.92      2.09 o 
  -7   2  10       21.04       16.47      4.72 o 
  -6   2  10       30.64       23.11      3.84 o 
  -5   2  10       41.13       39.57      3.88 o 
  -4   2  10       77.68       78.39      4.16 o 
  -3   2  10      635.86      597.26     12.57 o 
  -2   2  10      193.32      175.92      5.88 o 
  -1   2  10     2441.43     2500.02     25.01 o 
   0   2  10        0.91        0.00      0.77 o 
   1   2  10       38.58       42.93      2.27 o 
   2   2  10      119.84      131.99      3.27 o 
   3   2  10       67.73       60.77      2.84 o 
   4   2  10       82.30       85.63      3.42 o 
   5   2  10       10.42       11.30      2.10 o 
   6   2  10        1.43        2.11      2.76 o 
  -7   3  10      304.41      345.24     15.14 o 
  -6   3  10      152.82      143.50     10.90 o 
  -5   3  10       84.11       81.20      4.77 o 
  -4   3  10        3.72        5.25      1.72 o 
  -3   3  10      137.19      134.04      4.80 o 
  -2   3  10      889.92      891.27     10.00 o 
  -1   3  10     1275.99     1242.93     12.98 o 
   0   3  10        1.86        1.50      0.86 o 
   1   3  10       22.89       23.29      1.66 o 
   2   3  10       18.26       17.74      1.87 o 
   3   3  10      305.15      304.93      7.14 o 
   4   3  10      529.53      537.20     12.57 o 
   5   3  10       32.93       40.90      4.25 o 
   6   3  10       15.30       12.03      2.84 o 
  -7   4  10       23.83       15.60      4.31 o 
  -6   4  10        0.61        1.49      1.86 o 
  -5   4  10      229.59      232.17      8.00 o 
  -4   4  10       56.47       53.70      3.08 o 
  -3   4  10      443.83      436.14      8.93 o 
  -2   4  10      175.37      164.77      3.58 o 
  -1   4  10      107.89       99.75      3.99 o 
   0   4  10      837.74      827.51      9.89 o 
   1   4  10       96.90       95.34      2.95 o 
   2   4  10       33.38       31.61      2.50 o 
   3   4  10       24.64       26.48      2.34 o 
   4   4  10       41.21       36.35      3.17 o 
   5   4  10       22.71       18.30      2.66 o 
  -6   5  10       90.35       81.65      7.65 o 
  -5   5  10      180.74      189.69      7.37 o 
  -4   5  10      216.58      219.61      6.07 o 
  -3   5  10      134.41      147.33      3.67 o 
  -2   5  10      209.46      205.49      4.20 o 
  -1   5  10       42.92       41.93      2.11 o 
   0   5  10      137.14      122.60      3.35 o 
   1   5  10        3.55        3.97      1.23 o 
   2   5  10      179.69      190.98      5.11 o 
   3   5  10       24.25       23.41      2.73 o 
   4   5  10       18.59       19.75      2.64 o 
  -5   6  10       73.79       78.56      5.16 o 
  -4   6  10      458.74      493.44      9.94 o 
  -3   6  10       55.29       51.66      3.63 o 
  -2   6  10       34.66       32.93      2.21 o 
  -1   6  10       14.04       14.26      1.44 o 
   0   6  10       28.72       30.41      2.06 o 
   1   6  10      257.89      282.77      5.54 o 
   2   6  10      269.87      256.73      7.04 o 
   3   6  10       54.63       51.61      3.69 o 
   4   6  10        0.13        0.82      2.26 o 
  -5   7  10        1.43        5.69      3.75 o 
  -4   7  10       32.50       28.93      2.54 o 
  -3   7  10      277.19      285.37      5.35 o 
  -2   7  10       46.98       55.59      2.56 o 
  -1   7  10       23.05       19.01      1.82 o 
   0   7  10      175.68      154.25      4.46 o 
   1   7  10      102.20      102.75      3.89 o 
   2   7  10       46.82       50.36      3.68 o 
   3   7  10       71.26       81.80      6.21 o 
  -5   8  10        2.51        7.90      4.19 o 
  -4   8  10        4.32        2.57      1.99 o 
  -3   8  10        8.56        8.88      1.51 o 
  -2   8  10        1.34        3.12      1.44 o 
  -1   8  10      190.08      192.51      5.17 o 
   0   8  10       58.73       63.30      3.30 o 
   1   8  10        7.56        6.44      3.28 o 
   2   8  10        0.19        0.00      2.14 o 
  -3   9  10       23.32       19.64      2.17 o 
  -2   9  10       47.39       49.51      3.05 o 
  -1   9  10       73.84       75.93      4.16 o 
   0   9  10       25.76       27.59      2.99 o 
   0 -12  11       48.33       53.58      7.92 o 
   1 -12  11      176.38      209.60     13.30 o 
   2 -12  11       27.09       22.29      3.46 o 
   3 -12  11        3.18        0.75      4.28 o 
   4 -12  11       45.09       43.50      4.97 o 
  -2 -11  11        1.36        0.00      2.27 o 
  -1 -11  11        0.69        0.00      2.81 o 
   0 -11  11      100.26       90.30      8.96 o 
   1 -11  11        0.17        0.44      3.39 o 
   2 -11  11       66.83       66.93     11.14 o 
   3 -11  11        2.58        2.87      2.08 o 
   4 -11  11        0.84        2.08      2.12 o 
  -3 -10  11       92.30      111.98     14.38 o 
  -2 -10  11        0.28        0.61      2.08 o 
  -1 -10  11       35.31       31.88      3.97 o 
   0 -10  11       16.37       17.05      4.63 o 
   1 -10  11      125.41      119.95      9.20 o 
   2 -10  11      250.38      249.96      8.22 o 
   3 -10  11        0.25        0.00      1.74 o 
   4 -10  11       11.24        8.80      2.36 o 
   6 -10  11        4.52        8.05      2.62 o 
  -4  -9  11        0.20        1.10      2.48 o 
  -3  -9  11      118.75      133.35      7.08 o 
  -2  -9  11      293.23      306.62     10.19 o 
  -1  -9  11        0.22        2.82      2.94 o 
   0  -9  11        6.74        4.31      3.08 o 
   1  -9  11        3.86        4.75      3.22 o 
   2  -9  11        0.83        0.59      1.74 o 
   3  -9  11      494.12      488.64     11.62 o 
   4  -9  11      103.54      116.71      4.45 o 
   5  -9  11       31.02       19.69      4.07 o 
   6  -9  11       44.22       44.62      4.02 o 
  -5  -8  11        7.00        7.39      2.96 o 
  -4  -8  11        0.44        0.00      1.82 o 
  -3  -8  11       83.62       78.46      5.61 o 
  -2  -8  11      130.06      133.70      6.96 o 
  -1  -8  11      399.66      434.83     16.23 o 
   0  -8  11        7.94        8.31      2.27 o 
   1  -8  11        1.75        1.31      2.40 o 
   2  -8  11       17.93       16.80      2.65 o 
   3  -8  11      484.10      524.03     19.46 o 
   4  -8  11       88.45       90.02      4.74 o 
   5  -8  11      364.85      372.20      8.03 o 
   6  -8  11        0.19        0.56      1.35 o 
  -5  -7  11       21.03       17.89      3.66 o 
  -4  -7  11       40.96       51.20      4.93 o 
  -3  -7  11        9.91       13.01      2.74 o 
  -2  -7  11       74.60       80.50      3.29 o 
  -1  -7  11      833.80      816.80     16.93 o 
   0  -7  11       90.86       97.98      4.87 o 
   1  -7  11      187.40      179.56      6.18 o 
   2  -7  11      152.26      171.89      5.88 o 
   3  -7  11      146.38      156.33      4.05 o 
   4  -7  11      619.25      619.44     13.51 o 
   5  -7  11      169.22      174.94      4.59 o 
   6  -7  11       30.17       32.10      2.52 o 
   7  -7  11        0.41        0.00      1.69 o 
  -6  -6  11        6.59       10.87      3.12 o 
  -5  -6  11      282.74      280.90     12.40 o 
  -4  -6  11      365.21      365.38     11.34 o 
  -3  -6  11       16.64       11.60      2.64 o 
  -2  -6  11       24.47       19.05      1.91 o 
  -1  -6  11        0.03        0.34      1.06 o 
   0  -6  11      369.89      361.61      9.42 o 
   1  -6  11     1468.64     1470.25     16.82 o 
   2  -6  11      137.12      140.08      3.64 o 
   3  -6  11      169.59      188.73      5.15 o 
   4  -6  11        0.25        0.00      0.92 o 
   5  -6  11        5.78        6.89      1.48 o 
   6  -6  11      239.37      255.79      5.90 o 
   7  -6  11       26.74       31.50      5.03 o 
  -6  -5  11        6.06        4.07      2.85 o 
  -5  -5  11       89.80       88.95      6.39 o 
  -4  -5  11      476.34      459.52     12.57 o 
  -3  -5  11      387.13      391.30     10.91 o 
  -2  -5  11        5.05        3.03      1.09 o 
  -1  -5  11        5.89        5.41      1.75 o 
   0  -5  11        2.43        1.23      0.95 o 
   1  -5  11      151.47      148.82      3.26 o 
   2  -5  11     2470.02     2556.99     26.48 o 
   3  -5  11      206.99      210.87      5.25 o 
   4  -5  11       26.68       23.24      1.94 o 
   5  -5  11       21.31       21.19      2.25 o 
   6  -5  11        0.20        0.79      1.46 o 
   7  -5  11      361.06      363.56     10.46 o 
  -6  -4  11        1.42        1.12      2.16 o 
  -5  -4  11       30.35       23.46      4.08 o 
  -4  -4  11      212.97      196.35     11.26 o 
  -3  -4  11        0.59        1.47      1.68 o 
  -2  -4  11      222.78      227.77      7.26 o 
  -1  -4  11      370.94      359.62      5.96 o 
   0  -4  11       12.45       15.50      1.27 o 
   1  -4  11     1051.54     1118.52     11.77 o 
   2  -4  11     1164.11     1173.67     13.97 o 
   3  -4  11      861.38      829.72     18.79 o 
   4  -4  11      376.37      356.44      6.48 o 
   5  -4  11       10.24       11.47      1.86 o 
   6  -4  11        0.37        0.91      1.40 o 
   7  -4  11       71.42       68.10      9.89 o 
  -7  -3  11      253.45      244.60     13.95 o 
  -6  -3  11        8.82        3.54      2.71 o 
  -5  -3  11        5.71        4.64      2.28 o 
  -4  -3  11      149.23      147.54      6.44 o 
  -3  -3  11      214.41      227.57      7.75 o 
  -2  -3  11     1998.71     1952.20     20.80 o 
  -1  -3  11      105.37       94.56      2.44 o 
   0  -3  11     1064.16     1089.84     11.51 o 
   1  -3  11        2.28        2.40      0.84 o 
   2  -3  11       27.38       32.40      1.47 o 
   3  -3  11      387.42      386.13      5.71 o 
   4  -3  11      270.85      258.24      5.40 o 
   5  -3  11      178.24      179.80      7.75 o 
   6  -3  11       18.38       20.44      2.66 o 
   7  -3  11        6.10        3.57      2.10 o 
  -7  -2  11       23.50       18.41      5.52 o 
  -6  -2  11      545.26      553.24     20.61 o 
  -5  -2  11        1.28        0.35      1.87 o 
  -4  -2  11        1.24        1.21      1.57 o 
  -3  -2  11       14.42       11.20      2.18 o 
  -2  -2  11       72.75       71.58      2.69 o 
  -1  -2  11     1233.95     1168.86     18.38 o 
   0  -2  11      222.87      202.55      3.77 o 
   1  -2  11      418.32      438.41      6.25 o 
   2  -2  11        2.26        3.61      0.92 o 
   3  -2  11       14.43       15.71      1.53 o 
   4  -2  11        4.34        7.98      1.41 o 
   5  -2  11      568.68      563.96     10.27 o 
   6  -2  11       99.62       93.69      4.79 o 
   7  -2  11        9.58        7.86      2.48 o 
  -7  -1  11        6.11        5.69      3.90 o 
  -6  -1  11        7.21        9.64      3.88 o 
  -5  -1  11      355.87      344.25     14.70 o 
  -4  -1  11      175.27      164.59      9.20 o 
  -3  -1  11       84.91       94.40      3.14 o 
  -2  -1  11       38.07       42.09      1.93 o 
  -1  -1  11      497.87      493.24      7.63 o 
   0  -1  11     1532.01     1483.64     14.88 o 
   1  -1  11     1674.02     1658.05     14.70 o 
   2  -1  11       65.95       68.74      2.33 o 
   3  -1  11       28.33       36.66      1.91 o 
   4  -1  11       81.36       77.53      3.71 o 
   5  -1  11        8.35       10.89      2.38 o 
   6  -1  11      295.08      301.94      9.53 o 
   7  -1  11       53.21       66.13      7.29 o 
  -7   0  11        0.10        0.56      3.03 o 
  -6   0  11       41.10       43.89      6.20 o 
  -5   0  11      580.36      575.31     19.57 o 
  -3   0  11      836.01      821.21     12.95 o 
  -2   0  11       62.61       68.54      4.45 o 
  -1   0  11      424.94      400.85      6.34 o 
   0   0  11     1604.54     1635.51     15.85 o 
   1   0  11      525.11      490.81      6.82 o 
   2   0  11       79.66       89.59      3.84 o 
   3   0  11      378.26      367.01      6.63 o 
   4   0  11       23.30       19.76      2.04 o 
   5   0  11       15.69       18.96      2.92 o 
   6   0  11      102.18      103.23      5.60 o 
  -7   1  11        1.86        6.90      3.68 o 
  -6   1  11       24.91       21.70      3.40 o 
  -5   1  11        3.49        0.00      1.52 o 
  -4   1  11       14.83       12.94      2.35 o 
  -3   1  11     1813.00     1754.04     23.46 o 
  -2   1  11        2.98        0.87      0.87 o 
  -1   1  11       69.84       77.90      2.70 o 
   0   1  11      200.14      191.62      3.70 o 
   1   1  11        4.35        7.28      1.12 o 
   2   1  11      617.55      613.39      8.02 o 
   3   1  11        5.61        3.15      1.26 o 
   4   1  11       88.28       90.65      3.53 o 
   5   1  11       23.85       18.14      2.65 o 
   6   1  11       17.43       15.82      4.34 o 
  -7   2  11      187.56      223.82     12.55 o 
  -6   2  11        9.08        9.33      3.71 o 
  -5   2  11        2.70        3.46      1.84 o 
  -4   2  11        2.45        1.31      1.40 o 
  -3   2  11        9.15        8.77      1.65 o 
  -2   2  11     1130.75     1104.41     13.36 o 
  -1   2  11      193.99      184.15      3.69 o 
   0   2  11       12.73       12.52      1.30 o 
   1   2  11        3.39        2.49      1.02 o 
   2   2  11      170.51      156.64      3.72 o 
   3   2  11      714.73      705.93     10.59 o 
   4   2  11       59.77       70.83      3.79 o 
   5   2  11        1.67        0.83      1.55 o 
   6   2  11       67.53       63.03      7.27 o 
  -6   3  11      102.00      108.18      5.88 o 
  -5   3  11      132.05      123.32      5.99 o 
  -4   3  11        0.64        1.12      1.48 o 
  -3   3  11      391.13      381.11     12.53 o 
  -2   3  11       59.71       63.18      2.30 o 
  -1   3  11      190.95      196.72      3.96 o 
   0   3  11      645.90      626.48      8.15 o 
   1   3  11       25.49       25.45      1.79 o 
   2   3  11       51.44       49.14      2.76 o 
   3   3  11      516.23      494.28      8.62 o 
   4   3  11       50.32       43.72      4.14 o 
   5   3  11      101.57      105.32      5.94 o 
  -6   4  11      654.05      742.27     24.00 o 
  -5   4  11       63.49       70.83      4.86 o 
  -4   4  11       98.76       97.40      5.14 o 
  -3   4  11       67.16       74.70      2.58 o 
  -2   4  11        3.93        4.07      1.10 o 
  -1   4  11       42.04       41.04      2.08 o 
   0   4  11      152.64      141.15      3.54 o 
   1   4  11      404.44      410.37      6.56 o 
   2   4  11      171.25      162.76      4.69 o 
   3   4  11        0.98        0.00      1.53 o 
   4   4  11        2.65        5.62      2.00 o 
   5   4  11       60.58       76.79      5.47 o 
  -5   5  11      370.68      376.99     11.02 o 
  -4   5  11      236.32      252.12     16.80 o 
  -3   5  11       14.23       10.68      1.45 o 
  -2   5  11      309.83      311.44      5.57 o 
  -1   5  11        0.12        0.00      0.94 o 
   0   5  11      110.54      110.04      3.28 o 
   1   5  11      429.15      438.23      8.04 o 
   2   5  11       11.61        9.61      2.29 o 
   3   5  11        0.30        3.30      1.97 o 
   4   5  11        4.57        1.76      2.07 o 
  -5   6  11       36.10       37.34      4.10 o 
  -4   6  11       15.78       16.57      2.48 o 
  -3   6  11        5.30        9.28      1.97 o 
  -2   6  11       47.82       41.35      3.30 o 
  -1   6  11       60.23       49.84      2.96 o 
   0   6  11       93.20       90.30      3.54 o 
   1   6  11       20.35       20.06      2.21 o 
   2   6  11       67.81       76.91      4.25 o 
   3   6  11       11.44        8.37      3.46 o 
  -4   7  11       11.38       17.03      2.58 o 
  -3   7  11       81.02       85.59      3.11 o 
  -2   7  11        6.19        4.88      1.40 o 
  -1   7  11       15.99       19.54      2.54 o 
   0   7  11        1.60        0.40      1.38 o 
   1   7  11      183.24      160.88      6.73 o 
   2   7  11      119.56      120.48      6.43 o 
  -4   8  11        4.61        3.48      1.69 o 
  -3   8  11       57.15       54.38      2.99 o 
  -2   8  11      164.18      184.18      5.25 o 
  -1   8  11        1.65        5.36      1.86 o 
   0   8  11       72.96       71.27      4.05 o 
   1   8  11       18.62       20.86      5.45 o 
   0 -12  12       32.01       44.23      7.58 o 
   1 -12  12        3.19        0.00      3.58 o 
   2 -12  12       14.72       12.35      4.94 o 
   3 -12  12       20.67       11.34      2.89 o 
  -2 -11  12        0.19        0.00      3.20 o 
  -1 -11  12        8.00        5.60      3.97 o 
   0 -11  12       12.35       12.69      4.80 o 
   1 -11  12      371.35      428.13     18.65 o 
   2 -11  12       19.20       20.58      3.37 o 
   3 -11  12       47.82       37.29      5.45 o 
   4 -11  12        0.22        0.47      2.07 o 
  -3 -10  12      143.37      176.43      8.51 o 
  -2 -10  12       41.73       38.03      2.92 o 
  -1 -10  12      105.71      110.14     10.15 o 
   0 -10  12        4.16        4.72      3.78 o 
   1 -10  12       59.22       64.96      7.53 o 
   2 -10  12      179.37      177.50      7.09 o 
   3 -10  12      309.36      323.44      9.60 o 
   4 -10  12        0.51        0.00      2.25 o 
  -4  -9  12       32.14       33.80      4.78 o 
  -3  -9  12       63.53       60.98      5.42 o 
  -2  -9  12        0.29        2.08      1.43 o 
  -1  -9  12      136.19      134.26      6.64 o 
   0  -9  12        0.83        0.00      2.40 o 
   1  -9  12        0.91        0.00      2.57 o 
   2  -9  12      242.23      233.30      8.84 o 
   3  -9  12        7.63        2.10      2.53 o 
   4  -9  12      229.10      242.01      7.86 o 
   6  -9  12        0.82        3.00      2.69 o 
  -4  -8  12        2.22        2.17      2.32 o 
  -3  -8  12        0.09        1.57      2.29 o 
  -2  -8  12      157.98      150.58      4.69 o 
  -1  -8  12      165.43      170.51      9.97 o 
   0  -8  12      238.17      233.50      7.95 o 
   1  -8  12        0.40        2.98      2.74 o 
   2  -8  12       23.51       19.54      2.89 o 
   3  -8  12       77.04       86.51      3.79 o 
   4  -8  12      421.01      467.37     23.87 o 
   5  -8  12        5.53        2.06      2.49 o 
   6  -8  12       15.87       11.77      2.24 o 
  -5  -7  12      127.16      125.42      7.47 o 
  -4  -7  12       40.16       40.69      4.63 o 
  -3  -7  12        0.25        0.29      1.98 o 
  -2  -7  12       56.23       55.39      4.27 o 
  -1  -7  12        4.04        5.96      1.52 o 
   0  -7  12      928.84      905.46     24.60 o 
   1  -7  12       43.23       37.28      5.30 o 
   2  -7  12      133.05      137.02      5.33 o 
   3  -7  12       29.84       27.33      2.11 o 
   4  -7  12       22.23       24.36      3.02 o 
   5  -7  12      247.99      256.27      8.02 o 
   6  -7  12       55.24       60.49      3.21 o 
  -5  -6  12       13.57       10.01      2.90 o 
  -4  -6  12       33.72       27.27      3.87 o 
  -3  -6  12       99.14      109.01     13.50 o 
  -2  -6  12       13.23        8.86      1.52 o 
  -1  -6  12      118.31      108.78      3.89 o 
   0  -6  12      311.42      310.12      8.84 o 
   1  -6  12      657.15      640.80     13.41 o 
   2  -6  12       31.45       28.43      1.99 o 
   3  -6  12      513.67      523.48     11.84 o 
   4  -6  12        2.60        1.55      2.65 o 
   5  -6  12      158.43      158.74      4.42 o 
   6  -6  12       17.42       17.15      2.05 o 
  -6  -5  12      106.53      113.08      7.20 o 
  -5  -5  12       10.51        9.34      6.94 o 
  -4  -5  12      199.42      204.49      8.23 o 
  -3  -5  12      183.58      206.54      7.93 o 
  -2  -5  12       89.40       80.51      5.98 o 
  -1  -5  12        0.11        0.16      1.07 o 
   0  -5  12        7.10        9.16      1.32 o 
   1  -5  12      401.34      423.63      6.14 o 
   2  -5  12       10.02        9.01      1.65 o 
   3  -5  12      453.45      449.75     17.29 o 
   4  -5  12        6.99        6.80      1.62 o 
   5  -5  12       28.43       23.70      2.98 o 
   6  -5  12      132.91      122.64      4.82 o 
   7  -5  12       58.15       63.31      4.81 o 
  -6  -4  12        6.26        9.81      3.07 o 
  -5  -4  12        1.01        0.00      1.86 o 
  -4  -4  12       19.61       17.64      3.08 o 
  -3  -4  12     1177.15     1144.63     22.07 o 
  -2  -4  12      229.88      212.59      5.61 o 
  -1  -4  12        4.51        1.66      0.93 o 
   0  -4  12       43.04       39.10      1.84 o 
   1  -4  12      715.04      740.13      8.89 o 
   2  -4  12      354.25      349.85      5.46 o 
   3  -4  12     1924.64     1947.10     31.43 o 
   4  -4  12        5.58        3.60      1.26 o 
   5  -4  12        1.26        0.00      1.25 o 
   6  -4  12       41.89       47.65      3.34 o 
   7  -4  12        1.66        0.00      2.10 o 
  -6  -3  12      147.93      141.04      7.40 o 
  -5  -3  12       11.83        8.00      4.18 o 
  -4  -3  12       18.11       15.85      4.01 o 
  -3  -3  12     1316.93     1202.47     22.54 o 
  -2  -3  12       13.17       16.27      1.40 o 
  -1  -3  12      862.13      800.03      9.27 o 
   0  -3  12      328.38      318.89      5.73 o 
   1  -3  12       14.63       18.20      1.58 o 
   2  -3  12        6.50        6.98      1.33 o 
   3  -3  12      140.76      143.28      4.51 o 
   4  -3  12      521.05      498.50      8.19 o 
   5  -3  12       23.67       18.30      2.27 o 
   6  -3  12        2.39        2.62      1.56 o 
  -6  -2  12       36.21       29.91      5.81 o 
  -5  -2  12      208.56      220.18      8.55 o 
  -4  -2  12        0.22        0.00      1.35 o 
  -3  -2  12       20.30       25.48      3.26 o 
  -2  -2  12      225.80      223.04      3.96 o 
  -1  -2  12      118.10      122.40      3.38 o 
   0  -2  12      472.04      454.70      6.35 o 
   1  -2  12        7.06        5.00      1.06 o 
   2  -2  12       90.65       93.03      2.95 o 
   3  -2  12       95.88       95.00      3.18 o 
   4  -2  12      173.83      165.15      4.45 o 
   5  -2  12      103.50      104.32      4.25 o 
   6  -2  12      215.32      229.48     14.72 o 
  -7  -1  12        1.09        5.43      3.92 o 
  -6  -1  12      158.36      157.62     10.49 o 
  -5  -1  12      429.87      427.19     16.86 o 
  -4  -1  12       75.90       68.38      6.59 o 
  -3  -1  12       21.06       16.89      2.05 o 
  -2  -1  12      182.59      181.91      3.58 o 
  -1  -1  12        5.50        5.51      1.04 o 
   0  -1  12      133.90      125.19      3.09 o 
   1  -1  12        5.23        7.97      1.16 o 
   2  -1  12       59.77       58.48      2.29 o 
   3  -1  12      157.35      134.62      3.84 o 
   4  -1  12        6.22        5.73      1.52 o 
   5  -1  12      117.38      110.09      4.40 o 
   6  -1  12       20.67       19.64      3.06 o 
  -7   0  12        3.21        3.10      3.54 o 
  -6   0  12        0.72        3.61      3.32 o 
  -5   0  12       63.69       78.82      7.36 o 
  -4   0  12     1009.87      954.37     26.91 o 
  -3   0  12      609.48      591.42     12.75 o 
  -2   0  12        0.38        0.04      0.86 o 
  -1   0  12      479.94      458.30      7.17 o 
   0   0  12        0.27        1.04      1.28 o 
   1   0  12     1045.35     1061.51     15.00 o 
   2   0  12      116.10      113.43      3.13 o 
   3   0  12       56.06       46.32      2.72 o 
   4   0  12        2.56        0.20      1.35 o 
   5   0  12        0.15        0.00      1.80 o 
   6   0  12       53.37       65.06      6.83 o 
  -7   1  12       24.23       16.47      4.87 o 
  -6   1  12        7.27        6.76      3.73 o 
  -5   1  12      153.20      122.81      8.65 o 
  -4   1  12       57.21       49.73      3.81 o 
  -3   1  12       65.95       73.45      3.61 o 
  -2   1  12      441.07      436.17      6.94 o 
  -1   1  12       59.44       52.79      2.43 o 
   0   1  12       45.16       39.84      1.90 o 
   1   1  12        7.44        8.38      1.24 o 
   2   1  12      156.53      153.42      4.67 o 
   3   1  12     1058.07      979.39     13.34 o 
   4   1  12       58.15       51.24      3.53 o 
   5   1  12       23.47       24.49      2.73 o 
   6   1  12       28.56       33.04      5.62 o 
  -6   2  12       76.77       70.63      7.61 o 
  -5   2  12        1.05        0.06      1.70 o 
  -4   2  12       27.18       17.41      5.10 o 
  -3   2  12      398.47      377.60      5.90 o 
  -2   2  12       30.53       33.53      2.05 o 
  -1   2  12        2.39        1.79      1.08 o 
   0   2  12        2.59        2.13      0.97 o 
   1   2  12        7.08        3.65      1.11 o 
   2   2  12      248.89      225.19      5.22 o 
   3   2  12      120.65      118.67      4.53 o 
   4   2  12      110.07      110.64      7.13 o 
   5   2  12        0.42        3.09      2.24 o 
  -6   3  12       70.46       87.50      5.70 o 
  -5   3  12       53.70       48.65      4.35 o 
  -4   3  12       17.75       18.85      2.99 o 
  -3   3  12        2.32        3.21      1.13 o 
  -2   3  12       25.03       25.72      2.07 o 
  -1   3  12      274.06      292.29      5.14 o 
   0   3  12        0.55        0.12      0.97 o 
   1   3  12       70.41       68.92      2.68 o 
   2   3  12       20.87       22.82      3.77 o 
   3   3  12       12.13        9.26      2.18 o 
   4   3  12      140.13      138.84      5.32 o 
   5   3  12       14.79       13.09      3.10 o 
  -6   4  12        3.38        1.55      2.24 o 
  -5   4  12      373.73      397.75     11.51 o 
  -4   4  12        0.05        2.25      2.82 o 
  -3   4  12        1.42        0.84      1.11 o 
  -2   4  12        0.86        2.27      1.28 o 
  -1   4  12       22.73       21.17      1.77 o 
   0   4  12      264.47      289.29      5.37 o 
   1   4  12       13.26       17.16      1.94 o 
   2   4  12      230.23      196.15      6.04 o 
   3   4  12        2.77        2.75      1.69 o 
   4   4  12        0.81        0.00      1.90 o 
  -5   5  12       34.44       28.83      3.81 o 
  -4   5  12      351.31      340.06     10.44 o 
  -3   5  12       99.65      117.89      4.07 o 
  -2   5  12      217.34      225.82      5.10 o 
  -1   5  12       59.03       50.47      2.68 o 
   0   5  12       27.13       26.98      2.44 o 
   1   5  12      413.75      408.90      9.01 o 
   2   5  12       54.79       54.79      4.25 o 
   3   5  12       11.20        4.85      2.57 o 
  -5   6  12       79.20       82.82      8.04 o 
  -4   6  12      174.78      189.29      7.83 o 
  -3   6  12       73.76       76.12      3.08 o 
  -2   6  12       34.20       37.66      3.64 o 
  -1   6  12        8.55        6.64      1.83 o 
   0   6  12        1.30        0.50      1.33 o 
   1   6  12       72.52       69.82      3.44 o 
   2   6  12        4.17        8.86      2.75 o 
  -4   7  12        0.60        0.00      1.99 o 
  -3   7  12       55.77       72.57      3.28 o 
  -2   7  12       61.03       63.20      4.12 o 
  -1   7  12       58.01       48.84      3.34 o 
   0   7  12        0.20        0.00      1.61 o 
   1   7  12        0.94        0.00      1.74 o 
  -2   8  12        7.79        8.76      2.12 o 
  -1   8  12      141.86      162.73      5.65 o 
   1 -12  13      132.60      152.89     11.55 o 
   2 -12  13        9.87       12.14      5.21 o 
   3 -12  13        0.14        1.06      3.43 o 
  -1 -11  13       31.38       39.97      7.22 o 
   0 -11  13       86.99       74.44      8.84 o 
   1 -11  13        0.06        5.01      3.78 o 
   2 -11  13      177.76      185.62     12.16 o 
   3 -11  13       10.29        8.66      2.77 o 
   4 -11  13        2.22        0.00      2.74 o 
  -3 -10  13       16.56       17.76      5.52 o 
  -2 -10  13       15.39       15.85      2.26 o 
  -1 -10  13        0.24        0.00      2.21 o 
   0 -10  13        4.07        0.00      3.15 o 
   1 -10  13       95.80      112.76      9.30 o 
   2 -10  13       27.27       35.66      6.23 o 
   3 -10  13      306.08      311.73      9.64 o 
   4 -10  13        1.75        0.44      2.54 o 
  -3  -9  13      100.12      122.84      7.27 o 
  -2  -9  13      317.36      322.01      7.46 o 
  -1  -9  13       93.26      110.97      9.83 o 
   0  -9  13      104.86       92.36      8.60 o 
   1  -9  13       14.47        2.74      3.44 o 
   2  -9  13       53.44       45.59      4.06 o 
   3  -9  13      301.51      312.09     11.26 o 
  -4  -8  13       10.50       14.35      3.30 o 
  -3  -8  13        0.45        0.00      1.98 o 
  -2  -8  13       41.16       39.47      2.75 o 
  -1  -8  13      433.92      469.50     10.21 o 
   0  -8  13      263.57      266.82      8.82 o 
   1  -8  13        2.94        1.45      2.74 o 
   2  -8  13      390.34      390.47     10.38 o 
   3  -8  13       18.94       17.16      2.85 o 
   5  -8  13      383.81      420.38     15.79 o 
  -5  -7  13        5.22        0.70      3.56 o 
  -4  -7  13       14.32        9.84      3.12 o 
  -3  -7  13       41.32       41.18      4.51 o 
  -2  -7  13       54.22       52.80      2.97 o 
  -1  -7  13      284.42      290.16      7.75 o 
   0  -7  13        0.54        0.62      1.71 o 
   1  -7  13        9.05        7.29      3.20 o 
   2  -7  13      590.83      616.63     11.02 o 
   3  -7  13        6.62        6.03      2.98 o 
   4  -7  13      124.81      122.61      7.68 o 
   5  -7  13       62.00       53.75      5.93 o 
  -5  -6  13      177.68      199.84      9.09 o 
  -4  -6  13        0.25        0.60      2.10 o 
  -3  -6  13       70.98       67.18      5.22 o 
  -2  -6  13      106.72       95.91      3.62 o 
  -1  -6  13       19.17       15.76      1.94 o 
   0  -6  13      348.53      356.84      7.57 o 
   1  -6  13       34.87       31.66      2.55 o 
   2  -6  13      546.76      553.72     10.15 o 
   3  -6  13      269.80      275.63     12.79 o 
   4  -6  13       51.81       58.79      5.81 o 
   5  -6  13       60.87       71.87      6.69 o 
   6  -6  13      192.32      219.12      8.01 o 
  -5  -5  13       34.14       25.23      4.02 o 
  -4  -5  13      404.03      417.31     12.43 o 
  -3  -5  13     1522.71     1440.20     26.94 o 
  -2  -5  13        0.86        1.30      1.15 o 
  -1  -5  13        0.53        0.56      1.14 o 
   0  -5  13        1.40        1.25      1.11 o 
   1  -5  13        8.16        6.57      1.35 o 
   2  -5  13      483.70      477.85      7.82 o 
   3  -5  13      202.24      202.41      7.13 o 
   4  -5  13       30.72       37.06      4.92 o 
   5  -5  13        1.05        1.14      1.77 o 
   6  -5  13        4.85        6.66      3.54 o 
  -6  -4  13       38.70       58.47     10.66 o 
  -5  -4  13        5.34        5.58      2.60 o 
  -4  -4  13       57.60       61.75      4.99 o 
  -3  -4  13       43.83       38.20      4.03 o 
  -2  -4  13      792.46      794.64     12.03 o 
  -1  -4  13        6.53        4.86      1.31 o 
   0  -4  13       66.51       70.78      2.82 o 
   1  -4  13      252.22      230.05      4.43 o 
   2  -4  13      144.24      146.35      3.93 o 
   3  -4  13       94.99       90.87      4.85 o 
   4  -4  13      324.09      276.31     11.94 o 
   5  -4  13      114.54      123.07      5.68 o 
   6  -4  13        0.27        0.00      2.64 o 
  -6  -3  13       30.48       25.51      5.74 o 
  -5  -3  13        8.23        6.19      2.49 o 
  -4  -3  13       53.59       47.88      4.47 o 
  -3  -3  13       16.72       11.53      2.51 o 
  -2  -3  13      256.93      249.33      7.25 o 
  -1  -3  13      134.50      147.73      3.90 o 
   0  -3  13        3.16        2.17      1.03 o 
   1  -3  13        1.31        1.55      1.00 o 
   2  -3  13      291.57      294.57      5.81 o 
   3  -3  13      332.55      356.33     10.01 o 
   4  -3  13      154.59      150.22      5.93 o 
   5  -3  13      341.09      321.02      9.47 o 
   6  -3  13        2.23        1.65      3.08 o 
  -6  -2  13      234.96      242.25     13.59 o 
  -5  -2  13       31.91       27.69      5.33 o 
  -4  -2  13      581.51      515.99     13.51 o 
  -3  -2  13       45.46       50.55      6.55 o 
  -2  -2  13       60.97       61.49      3.26 o 
  -1  -2  13     1247.63     1230.45     14.85 o 
   0  -2  13      379.83      350.36      5.59 o 
   1  -2  13       82.16       75.40      2.58 o 
   2  -2  13       12.34       11.26      2.22 o 
   3  -2  13        6.63        6.24      1.42 o 
   4  -2  13      458.80      421.48     10.56 o 
   5  -2  13      200.06      200.61     14.18 o 
   6  -2  13        1.07        0.00      2.98 o 
  -6  -1  13       12.01        8.82      4.26 o 
  -5  -1  13      208.94      234.84     12.52 o 
  -4  -1  13      340.42      339.55     14.65 o 
  -3  -1  13       89.43       83.47      4.80 o 
  -2  -1  13       68.88       71.95      2.43 o 
  -1  -1  13      202.10      203.17      4.11 o 
   0  -1  13      258.23      241.02      4.57 o 
   1  -1  13     1278.12     1280.83     15.57 o 
   2  -1  13       44.06       41.56      2.48 o 
   3  -1  13        0.91        1.07      1.19 o 
   4  -1  13        0.16        0.00      1.63 o 
   5  -1  13        0.10        0.00      2.01 o 
   6  -1  13      210.26      192.84     10.90 o 
  -6   0  13        0.30        1.50      2.96 o 
  -5   0  13      209.25      202.40     11.48 o 
  -4   0  13       66.07       80.98      7.36 o 
  -3   0  13       11.44       12.32      1.93 o 
  -2   0  13        2.62        4.61      1.11 o 
  -1   0  13      124.36      133.62      3.72 o 
   0   0  13      281.77      286.83      5.75 o 
   1   0  13       93.20       90.39      3.31 o 
   2   0  13      468.23      478.45      7.11 o 
   3   0  13        1.83        0.41      1.42 o 
   4   0  13       34.52       30.89      2.82 o 
   5   0  13       31.30       25.48      4.75 o 
  -6   1  13        2.31        0.36      3.00 o 
  -5   1  13       43.69       39.43      6.15 o 
  -4   1  13      451.26      476.62     11.98 o 
  -3   1  13      213.77      220.50      7.09 o 
  -2   1  13      118.43      119.54      3.51 o 
  -1   1  13      344.23      323.39      8.18 o 
   0   1  13       31.26       25.01      2.06 o 
   1   1  13      122.73      121.57      4.81 o 
   2   1  13      239.42      242.35      6.65 o 
   3   1  13      179.34      168.39      5.40 o 
   4   1  13      220.56      204.58      6.18 o 
   5   1  13        1.29        0.00      2.52 o 
  -6   2  13        2.67        6.47      3.73 o 
  -5   2  13        8.11        4.12      2.19 o 
  -4   2  13       10.62       10.37      2.44 o 
  -3   2  13      145.71      163.33      3.64 o 
  -2   2  13     1598.11     1602.72     18.67 o 
  -1   2  13      814.70      833.12     11.58 o 
   0   2  13       41.44       46.10      2.62 o 
   1   2  13       15.06       16.01      1.63 o 
   2   2  13       80.59       78.13      3.44 o 
   3   2  13      223.31      227.65      6.49 o 
   4   2  13       91.30       91.43      4.52 o 
   5   2  13       34.20       32.22      8.36 o 
  -6   3  13      117.01      122.81      9.50 o 
  -5   3  13        3.92        1.07      2.63 o 
  -4   3  13       23.26       23.05      3.28 o 
  -3   3  13       69.76       61.15      4.19 o 
  -2   3  13      440.97      426.19      8.29 o 
  -1   3  13      183.57      191.66      5.46 o 
   0   3  13       63.76       73.38      3.04 o 
   1   3  13       13.54       13.93      1.76 o 
   2   3  13        9.65        8.97      1.98 o 
   3   3  13       92.42      109.13      4.72 o 
   4   3  13        8.29        6.82      2.59 o 
  -5   4  13        6.14        6.28      2.47 o 
  -4   4  13      160.40      165.13      7.17 o 
  -3   4  13        0.94        1.02      1.17 o 
  -2   4  13        0.16        0.00      1.19 o 
  -1   4  13      141.94      141.77      4.08 o 
   0   4  13       27.06       23.96      2.17 o 
   1   4  13      280.77      301.93      6.41 o 
   2   4  13        3.48        3.92      1.77 o 
   3   4  13        0.80        0.14      1.96 o 
  -5   5  13      210.35      239.80     12.89 o 
  -4   5  13      111.24      132.43     12.21 o 
  -3   5  13       53.98       46.89      2.96 o 
  -2   5  13       45.97       38.77      2.86 o 
  -1   5  13        0.05        2.23      1.29 o 
   0   5  13      160.63      165.02      7.74 o 
   1   5  13      123.32      137.70      4.55 o 
   2   5  13       35.60       34.78      4.05 o 
   3   5  13       12.44       12.26      4.42 o 
  -4   6  13       77.09       89.02      8.26 o 
  -3   6  13      363.54      415.53     10.65 o 
  -2   6  13       22.87       22.83      2.46 o 
  -1   6  13       30.09       25.87      2.69 o 
   0   6  13        1.04        0.00      1.44 o 
   1   6  13       16.59       15.24      2.41 o 
  -3   7  13       47.22       49.05      3.95 o 
  -2   7  13      165.50      183.85      5.78 o 
  -1   7  13       12.61       13.81      2.68 o 
   0   7  13        6.50        4.61      1.90 o 
   0 -11  14        0.43        0.00      3.39 o 
   1 -11  14      263.91      344.40     17.20 o 
   2 -11  14        3.40        8.07      4.43 o 
   3 -11  14        0.44        0.71      2.27 o 
  -2 -10  14       31.23       32.62      3.10 o 
  -1 -10  14        5.09        4.89      2.82 o 
   0 -10  14       10.66        3.75      4.02 o 
   1 -10  14        4.60        7.51      4.14 o 
   2 -10  14      176.67      179.00     11.70 o 
   3 -10  14       14.40       17.22      3.58 o 
  -3  -9  14       45.16       54.38      7.48 o 
  -2  -9  14       38.59       44.43      3.05 o 
  -1  -9  14      485.64      473.23      9.81 o 
   0  -9  14       28.56       20.10      5.47 o 
   1  -9  14        0.66        2.18      3.15 o 
   2  -9  14        8.49        5.72      3.85 o 
   3  -9  14       72.43       70.88      6.37 o 
  -4  -8  14        0.29        0.00      3.49 o 
  -3  -8  14       11.07       11.01      3.58 o 
  -2  -8  14      319.68      318.23      7.26 o 
  -1  -8  14      130.66      153.12      6.94 o 
   0  -8  14      226.10      205.53     11.89 o 
   1  -8  14       14.44       12.57      4.24 o 
   2  -8  14        0.85        5.25      2.29 o 
   5  -8  14       61.81       62.28      6.49 o 
  -4  -7  14        2.53        2.46      2.46 o 
  -3  -7  14       93.55      112.90      6.64 o 
  -2  -7  14       11.69       12.14      1.87 o 
  -1  -7  14      189.82      197.40      5.69 o 
   0  -7  14      335.70      332.63      7.65 o 
   1  -7  14       17.99       21.53      4.53 o 
   2  -7  14        9.01        9.48      2.41 o 
   3  -7  14       17.64       22.26      4.46 o 
   4  -7  14        7.40       11.38      3.51 o 
   5  -7  14      348.66      389.52     15.48 o 
  -5  -6  14       20.48       13.06      4.80 o 
  -4  -6  14      336.20      345.16     11.71 o 
  -3  -6  14       18.03       24.68      3.90 o 
  -2  -6  14      178.73      148.63      6.39 o 
  -1  -6  14       70.99       68.47      3.43 o 
   0  -6  14       29.54       21.42      2.61 o 
   1  -6  14       32.48       35.83      2.78 o 
   2  -6  14      679.05      696.90     12.16 o 
   3  -6  14       28.15       30.89      3.41 o 
   4  -6  14       21.96       19.01      4.14 o 
   5  -6  14        0.16        0.75      2.57 o 
  -5  -5  14        0.77        3.06      2.48 o 
  -4  -5  14      384.55      360.21     11.70 o 
  -3  -5  14      165.38      157.05      7.33 o 
  -2  -5  14      400.49      385.63      7.62 o 
  -1  -5  14       33.92       21.98      2.22 o 
   0  -5  14       60.94       63.59      4.12 o 
   1  -5  14      582.82      581.16      9.05 o 
   2  -5  14        3.28        3.74      1.62 o 
   3  -5  14       25.39       26.75      3.25 o 
   4  -5  14       90.51      100.11      7.39 o 
   5  -5  14       78.81       72.79      7.00 o 
   6  -5  14       10.22        7.05      3.51 o 
  -5  -4  14        0.63        0.18      3.09 o 
  -4  -4  14       13.31        9.99      2.95 o 
  -3  -4  14      290.57      274.13      9.52 o 
  -2  -4  14       47.18       47.02      2.67 o 
  -1  -4  14      199.23      203.53      5.42 o 
   0  -4  14        2.44        0.13      1.08 o 
   1  -4  14      224.25      234.39      4.66 o 
   2  -4  14      553.06      577.01      8.98 o 
   3  -4  14      190.12      198.76      7.68 o 
   4  -4  14      155.66      144.73      8.79 o 
   5  -4  14        8.88        8.72      3.27 o 
   6  -4  14        1.49        0.00      3.00 o 
  -5  -3  14        0.57        1.34      2.22 o 
  -4  -3  14        2.89        2.49      2.28 o 
  -3  -3  14      187.76      175.06      8.07 o 
  -2  -3  14      215.86      246.20      5.67 o 
  -1  -3  14      849.34      840.67     11.44 o 
   0  -3  14      106.17       99.02      3.01 o 
   1  -3  14        2.94        3.29      1.12 o 
   2  -3  14       34.54       27.10      2.19 o 
   3  -3  14      175.50      206.30     10.42 o 
   4  -3  14      645.86      642.48     20.69 o 
   5  -3  14       21.92       37.38     10.57 o 
   6  -3  14        1.08        1.07      3.05 o 
  -6  -2  14       10.28        6.59      4.05 o 
  -5  -2  14      155.19      173.75     11.17 o 
  -4  -2  14       50.49       63.00      5.12 o 
  -3  -2  14       64.53       59.04      4.71 o 
  -2  -2  14      173.68      164.20      5.93 o 
  -1  -2  14       18.45       16.45      1.54 o 
   0  -2  14      878.64      883.49     10.68 o 
   1  -2  14      200.53      187.86      4.69 o 
   2  -2  14       19.38       16.91      1.93 o 
   3  -2  14       48.06       43.12      9.87 o 
   4  -2  14        2.47        2.14      1.89 o 
   5  -2  14       86.47       92.51      7.48 o 
  -6  -1  14      111.92      110.94      9.98 o 
  -5  -1  14      190.74      195.19     11.63 o 
  -4  -1  14      144.30      129.13      9.11 o 
  -3  -1  14       17.09       22.89      3.20 o 
  -2  -1  14       91.16       89.37      4.35 o 
  -1  -1  14      169.07      174.83      4.34 o 
   0  -1  14      942.83      926.76     12.37 o 
   1  -1  14       93.99       98.88      4.99 o 
   2  -1  14      141.39      148.93      4.38 o 
   3  -1  14      174.56      159.28      6.52 o 
   4  -1  14        7.23        0.88      1.97 o 
   5  -1  14      181.26      168.18      9.57 o 
  -6   0  14        0.08        0.00      3.15 o 
  -5   0  14       20.28       23.81      5.38 o 
  -4   0  14      219.67      201.65     11.22 o 
  -3   0  14        9.45       12.44      2.51 o 
  -2   0  14       21.32       17.03      1.70 o 
  -1   0  14      129.33      116.39      3.62 o 
   0   0  14        5.71        4.74      1.39 o 
   1   0  14      325.51      339.73      6.71 o 
   2   0  14       44.30       42.67      3.05 o 
   3   0  14      115.52      116.73      6.12 o 
   4   0  14       15.44       14.95      2.97 o 
   5   0  14       58.14       53.43      6.37 o 
  -6   1  14        4.03        2.20      3.56 o 
  -5   1  14        1.20        2.74      3.22 o 
  -4   1  14        2.09        0.97      3.00 o 
  -3   1  14      297.13      316.38      9.59 o 
  -2   1  14      301.37      322.79      6.19 o 
  -1   1  14       16.69       18.09      1.90 o 
   0   1  14       48.89       43.89      2.65 o 
   1   1  14        0.50        1.07      1.42 o 
   2   1  14      101.41      112.36      5.51 o 
   3   1  14      314.84      348.05      8.13 o 
   4   1  14        0.74        4.87      2.22 o 
  -5   2  14       16.96       13.32      4.31 o 
  -4   2  14       16.08       14.90      2.84 o 
  -3   2  14      158.49      153.41      3.94 o 
  -2   2  14        0.22        0.62      1.25 o 
  -1   2  14      475.04      491.77      9.44 o 
   0   2  14      102.95       96.44      4.06 o 
   1   2  14        2.75        5.58      1.76 o 
   2   2  14       14.59       13.63      1.86 o 
   3   2  14       79.82       82.10      5.37 o 
   4   2  14      158.02      148.31      6.72 o 
  -5   3  14        8.49        7.30      2.56 o 
  -4   3  14        0.39        0.00      1.84 o 
  -3   3  14        1.61        0.96      1.18 o 
  -2   3  14      357.34      336.92     11.11 o 
  -1   3  14       90.94      101.68      4.24 o 
   0   3  14      140.92      128.37      4.76 o 
   1   3  14        8.40        7.94      1.91 o 
   2   3  14        5.14        1.06      1.61 o 
   3   3  14        2.22        3.02      2.23 o 
  -5   4  14       63.04       74.19      8.11 o 
  -4   4  14        4.36        6.42      5.56 o 
  -3   4  14        5.26        8.04      1.64 o 
  -2   4  14        0.90        1.95      1.50 o 
  -1   4  14        6.29        6.22      1.86 o 
   0   4  14      444.60      463.14      8.25 o 
   1   4  14       23.49       25.98      2.41 o 
   2   4  14       35.69       43.71      4.19 o 
   3   4  14        7.08       10.73      2.90 o 
  -4   5  14      178.56      187.05     11.63 o 
  -3   5  14       11.41       20.16      2.47 o 
  -2   5  14       28.92       25.50      3.60 o 
  -1   5  14        8.12        5.01      2.15 o 
   0   5  14       41.53       35.08      3.03 o 
   1   5  14       28.95       35.24      3.18 o 
   2   5  14       83.77       95.12      5.92 o 
  -3   6  14       42.29       44.41      3.41 o 
  -2   6  14      134.90      155.03      6.34 o 
  -1   6  14        2.02        0.00      1.58 o 
   0   6  14        0.37        0.00      1.55 o 
   1 -11  15       11.49       11.12      5.01 o 
   2 -11  15      392.05      427.77     19.18 o 
  -1 -10  15       13.67       13.66      3.15 o 
   0 -10  15        1.39        0.00      3.42 o 
   1 -10  15       75.11       76.18      8.72 o 
   2 -10  15      294.18      285.17     14.90 o 
   3 -10  15        0.46        0.00      2.86 o 
  -2  -9  15       99.41      102.86      4.31 o 
  -1  -9  15        5.28        4.89      1.91 o 
   0  -9  15       22.82       17.61      3.08 o 
   1  -9  15        5.75        9.93      4.43 o 
   2  -9  15       30.07       14.49      4.67 o 
   3  -9  15       21.83       27.54      4.99 o 
  -3  -8  15       48.09       54.04      7.68 o 
  -2  -8  15       10.46       10.93      2.03 o 
  -1  -8  15      499.97      515.48     13.10 o 
   0  -8  15      127.82      105.29     11.95 o 
   1  -8  15       71.00       61.04      7.22 o 
   2  -8  15        2.36        2.91      3.44 o 
  -4  -7  15       22.13       19.77      5.45 o 
  -3  -7  15       15.08       10.04      7.21 o 
  -2  -7  15        5.23        2.55      1.52 o 
  -1  -7  15       91.68       98.84      4.25 o 
   0  -7  15      214.68      232.28      6.44 o 
   1  -7  15      333.45      324.80     10.60 o 
   2  -7  15      190.18      195.43      9.83 o 
   5  -7  15        0.21        0.48      2.83 o 
  -4  -6  15      117.62      116.71      7.90 o 
  -3  -6  15      116.61      102.33     10.33 o 
  -2  -6  15        5.00        6.88      1.65 o 
  -1  -6  15       10.86        9.07      1.86 o 
   0  -6  15       99.22      100.34      4.26 o 
   1  -6  15      240.36      223.23      7.58 o 
   2  -6  15       66.71       69.18      4.59 o 
   4  -6  15        0.39        3.66      2.69 o 
   5  -6  15        0.77        0.41      2.98 o 
  -4  -5  15       26.93       36.47      6.26 o 
  -3  -5  15      280.49      301.29     16.33 o 
  -2  -5  15       16.36       16.49      2.64 o 
  -1  -5  15        0.42        0.68      1.23 o 
   0  -5  15       38.35       36.56      2.81 o 
   1  -5  15       82.01       84.17      3.98 o 
   2  -5  15      383.25      405.57     10.73 o 
   3  -5  15      142.10      167.67      9.35 o 
   4  -5  15       24.24       20.40      4.34 o 
  -5  -4  15        7.67       10.17      4.38 o 
  -4  -4  15       48.72       46.65      5.05 o 
  -3  -4  15       82.37       83.86      5.74 o 
  -2  -4  15      425.18      437.61      8.69 o 
  -1  -4  15        1.94        2.52      1.35 o 
   0  -4  15      165.01      162.08      5.21 o 
   1  -4  15       78.54       74.96      3.68 o 
   2  -4  15       17.47       13.69      2.23 o 
   3  -4  15      237.91      222.22     10.95 o 
   4  -4  15       18.54       23.71      4.72 o 
  -5  -3  15       56.94       46.00      7.24 o 
  -4  -3  15        3.32        2.63      2.42 o 
  -3  -3  15       28.19       36.84      4.16 o 
  -2  -3  15       77.14       71.85      6.29 o 
  -1  -3  15       71.58       79.95      3.15 o 
   0  -3  15      466.31      458.11      8.51 o 
   1  -3  15       15.21       16.90      2.09 o 
   2  -3  15        1.29        1.46      1.50 o 
   3  -3  15      348.64      319.42     13.54 o 
   4  -3  15        0.13        6.81      3.37 o 
  -5  -2  15        0.03        2.64      3.51 o 
  -4  -2  15        2.23        2.16      2.93 o 
  -3  -2  15        3.82        2.23      2.33 o 
  -2  -2  15        0.28        0.00      1.04 o 
  -1  -2  15      147.01      152.93      6.14 o 
   0  -2  15      100.82       94.00      3.11 o 
   1  -2  15       68.95       75.09      3.27 o 
   2  -2  15        6.92        8.23      1.91 o 
   3  -2  15       54.38       63.75      6.73 o 
   4  -2  15      108.83      121.23      8.67 o 
   5  -2  15       53.06       44.59      5.96 o 
  -5  -1  15      205.86      229.24     13.06 o 
  -4  -1  15      125.62      135.79      9.88 o 
  -3  -1  15       84.32       67.60      6.27 o 
  -2  -1  15        7.62        5.96      1.68 o 
  -1  -1  15       13.54       10.69      2.51 o 
   0  -1  15      330.57      313.28      6.39 o 
   1  -1  15      234.33      242.00      9.36 o 
   2  -1  15       47.36       41.59      3.10 o 
   3  -1  15       14.12       16.05      2.97 o 
   4  -1  15        6.56       11.92      3.95 o 
  -5   0  15       60.71       54.62      7.46 o 
  -4   0  15       10.79       17.76      4.72 o 
  -3   0  15      167.21      171.67     10.39 o 
  -2   0  15       42.19       39.84      2.59 o 
  -1   0  15       14.55        7.81      2.25 o 
   0   0  15      147.44      128.40      5.25 o 
   1   0  15        0.23        0.00      1.38 o 
   2   0  15      403.64      423.86      9.11 o 
   3   0  15       12.11       12.05      2.83 o 
   4   0  15       12.86       11.84      3.78 o 
  -5   1  15        9.88       14.22      4.70 o 
  -4   1  15       64.90       58.11      7.27 o 
  -3   1  15       72.81       61.63      4.70 o 
  -2   1  15       21.34       21.38      2.18 o 
  -1   1  15       24.23       23.61      2.43 o 
   0   1  15        2.31        0.37      1.43 o 
   1   1  15       67.21       61.56      3.60 o 
   2   1  15      185.44      183.78      5.89 o 
   3   1  15       53.94       60.50      4.53 o 
   4   1  15      117.69      117.89      6.08 o 
  -5   2  15        0.41        0.00      3.25 o 
  -4   2  15        8.86        8.41      2.60 o 
  -3   2  15       59.44       70.27      2.80 o 
  -2   2  15      645.90      692.76     11.70 o 
  -1   2  15        0.02        0.00      1.46 o 
   0   2  15       59.33       62.20      4.37 o 
   1   2  15       74.83       70.18      3.88 o 
   2   2  15        3.70        3.25      1.85 o 
   3   2  15       84.22       72.45      7.59 o 
  -4   3  15       11.47       10.81      2.84 o 
  -3   3  15        0.87        1.08      1.28 o 
  -2   3  15       32.70       31.69      2.68 o 
  -1   3  15      267.36      269.70      7.03 o 
   0   3  15      100.16      117.71      4.84 o 
   1   3  15       46.22       38.99      5.56 o 
   2   3  15        2.54        2.36      2.11 o 
  -4   4  15       53.96       66.71      7.82 o 
  -3   4  15        7.83        7.76      2.30 o 
  -2   4  15        4.10        1.70      1.77 o 
  -1   4  15       34.01       31.92      5.28 o 
   0   4  15       10.48       12.73      3.94 o 
   1   4  15      182.11      180.35      7.48 o 
  -2   5  15        0.13        0.00      1.77 o 
  -1   5  15        9.18       11.96      2.68 o 
   0   5  15       33.05       24.89      3.61 o 
   0 -10  16        0.58        0.58      2.18 o 
   1 -10  16        0.07        1.62      4.00 o 
   2 -10  16       75.09       95.92      9.54 o 
  -1  -9  16       69.66       73.62      4.12 o 
   0  -9  16        8.63       10.87      2.87 o 
   1  -9  16        6.29        4.48      2.52 o 
   2  -9  16        0.39        7.02      4.09 o 
  -2  -8  16       39.48       44.11      3.03 o 
  -1  -8  16       25.01       20.74      2.70 o 
   0  -8  16      183.44      197.86      7.57 o 
   1  -8  16        3.93        2.77      2.23 o 
   2  -8  16        9.09        5.23      3.22 o 
  -3  -7  16       35.36       23.33      5.57 o 
  -2  -7  16        0.99        1.55      1.49 o 
  -1  -7  16       56.36       54.53      3.49 o 
   0  -7  16      222.51      249.95      7.03 o 
   1  -7  16      105.70       95.84      5.41 o 
   2  -7  16       43.42       43.55      5.62 o 
  -3  -6  16      163.74      173.31      8.29 o 
  -2  -6  16       10.04       12.90      1.92 o 
  -1  -6  16        7.72        7.28      1.85 o 
   0  -6  16        6.42        5.80      1.79 o 
   1  -6  16      380.87      412.33     15.84 o 
   2  -6  16       99.09      113.02      7.85 o 
   4  -6  16        3.60        5.43      3.29 o 
  -4  -5  16        4.63        0.00      3.12 o 
  -3  -5  16       84.54      109.12      6.82 o 
  -2  -5  16      105.15      115.14      5.48 o 
  -1  -5  16       63.00       51.46      3.27 o 
   0  -5  16       10.79       12.70      2.12 o 
   1  -5  16      173.07      167.50      5.49 o 
   2  -5  16       44.74       45.44      5.57 o 
   3  -5  16      363.98      374.94     14.85 o 
   4  -5  16       19.51       17.29      4.51 o 
  -4  -4  16       25.93       19.62      3.78 o 
  -3  -4  16      268.59      275.05     10.86 o 
  -2  -4  16        2.13        2.44      1.34 o 
  -1  -4  16      242.56      244.66      6.41 o 
   0  -4  16        7.75        6.57      1.82 o 
   1  -4  16       25.17       16.34      2.39 o 
   2  -4  16       70.29       71.93      7.29 o 
   3  -4  16       52.77       45.08      5.91 o 
   4  -4  16       78.32       77.95      7.68 o 
  -4  -3  16        0.78        0.89      2.41 o 
  -3  -3  16        0.47        0.00      2.03 o 
  -2  -3  16      277.73      300.45      6.76 o 
  -1  -3  16      199.73      203.22      6.18 o 
   0  -3  16        5.52        4.34      1.71 o 
   1  -3  16       11.25        9.60      1.96 o 
   2  -3  16        1.54        0.76      1.55 o 
   3  -3  16       12.99       11.41      3.78 o 
  -4  -2  16        2.07        0.68      2.91 o 
  -3  -2  16       10.21       19.11      4.75 o 
  -2  -2  16        6.51        6.17      1.54 o 
  -1  -2  16       31.14       37.24      2.51 o 
   0  -2  16      581.51      573.48     10.44 o 
   1  -2  16       44.10       35.99      2.93 o 
   2  -2  16       51.58       48.92      3.34 o 
   3  -2  16        0.95        4.36      3.37 o 
  -4  -1  16      113.71      129.69     10.13 o 
  -3  -1  16       41.30       56.03      7.10 o 
  -2  -1  16       15.73       15.16      2.88 o 
  -1  -1  16      164.52      152.95      4.90 o 
   0  -1  16      255.42      248.07      7.56 o 
   1  -1  16      188.55      194.99      7.95 o 
   2  -1  16       71.44       74.81      3.99 o 
   3  -1  16       91.54       95.16      5.68 o 
  -4   0  16      147.47      179.56     11.38 o 
  -3   0  16      186.40      195.14     11.51 o 
  -2   0  16      137.01      132.22      4.43 o 
  -1   0  16        0.06        0.00      1.33 o 
   0   0  16       11.58        9.77      1.96 o 
   1   0  16      215.68      222.43      6.44 o 
   2   0  16        3.27        3.87      1.78 o 
   3   0  16      158.56      173.02     10.46 o 
  -4   1  16        0.32        1.79      3.20 o 
  -3   1  16      265.64      288.39      9.79 o 
  -2   1  16      104.66      104.93      4.09 o 
  -1   1  16       38.08       39.07      3.67 o 
   0   1  16        0.68        0.00      1.42 o 
   1   1  16       15.77       17.90      2.74 o 
   2   1  16       48.61       43.03      4.60 o 
   3   1  16      220.57      238.18     12.67 o 
  -4   2  16        1.72        1.99      3.37 o 
  -3   2  16       84.94       72.75      5.42 o 
  -2   2  16        0.62        0.32      1.46 o 
  -1   2  16      383.96      403.77      8.89 o 
   0   2  16       68.51       70.66      4.02 o 
   1   2  16       43.23       44.32      6.43 o 
   2   2  16        3.77        1.84      2.20 o 
  -3   3  16       10.31       10.69      2.71 o 
  -2   3  16       70.12       60.90      4.10 o 
  -1   3  16       26.07       23.78      3.25 o 
   0   3  16      135.11      161.13      8.82 o 
   1   3  16        5.88       12.65      2.84 o 
  -2   4  16       34.99       37.94      3.53 o 
  -1   4  16       40.41       31.86      3.72 o 
   0  -9  17       42.14       39.15      4.23 o 
   1  -9  17        0.01        0.60      2.38 o 
   2  -9  17      116.10      117.36      8.74 o 
  -1  -8  17      171.95      186.80     11.66 o 
   0  -8  17       76.02       80.70      5.29 o 
   1  -8  17       31.08       24.48      3.58 o 
   2  -8  17        2.28        2.66      3.25 o 
  -2  -7  17        1.49        2.70      1.62 o 
  -1  -7  17        4.23        4.33      1.81 o 
   0  -7  17      136.39      162.37      6.92 o 
   1  -7  17      293.00      330.64     10.32 o 
   2  -7  17        1.63        2.79      3.25 o 
  -3  -6  17        7.90        0.00      3.66 o 
  -2  -6  17        6.70        7.75      1.80 o 
  -1  -6  17       53.46       51.78      4.28 o 
   0  -6  17       40.20       42.68      5.06 o 
   1  -6  17        1.44        0.00      2.49 o 
   2  -6  17      197.84      221.15     11.02 o 
  -3  -5  17      115.19      131.25      7.44 o 
  -2  -5  17       17.93       13.95      2.02 o 
  -1  -5  17       69.13       56.43      5.49 o 
   0  -5  17        1.81        0.27      1.64 o 
   1  -5  17       64.47       59.98      5.93 o 
   2  -5  17      247.16      230.33     11.24 o 
  -3  -4  17       29.05       37.89      8.41 o 
  -2  -4  17      248.31      259.66      7.96 o 
  -1  -4  17        0.69        2.14      1.59 o 
   0  -4  17       31.56       26.73      3.59 o 
   1  -4  17       33.75       32.95      3.53 o 
   2  -4  17        1.83        0.00      2.69 o 
   3  -4  17      139.07      184.82     11.05 o 
  -3  -3  17       27.77       24.43      4.06 o 
  -2  -3  17        0.11        0.00      1.30 o 
  -1  -3  17      275.79      296.89      7.27 o 
   0  -3  17       48.53       46.54      4.02 o 
   1  -3  17       43.50       35.86      3.68 o 
   2  -3  17       16.21       18.43      2.50 o 
   3  -3  17       72.79       75.82      7.65 o 
  -4  -2  17       13.21       10.15      4.09 o 
  -3  -2  17        0.07        4.24      3.44 o 
  -2  -2  17        2.20        3.61      1.82 o 
  -1  -2  17      261.08      238.11      7.53 o 
   0  -2  17        1.48        0.00      1.75 o 
   1  -2  17      123.95      126.56      6.67 o 
   2  -2  17       71.09       82.13      4.29 o 
  -4  -1  17       38.34       51.30      7.70 o 
  -3  -1  17       11.42       13.32      4.60 o 
  -2  -1  17       15.76       24.76      2.77 o 
  -1  -1  17        0.35        1.79      1.78 o 
   0  -1  17      129.05      132.15      4.92 o 
   1  -1  17      123.99      120.07      4.86 o 
   2  -1  17       82.28       88.99      5.75 o 
   3  -1  17       20.99       17.85      4.58 o 
  -3   0  17      226.66      250.87     13.49 o 
  -2   0  17       69.46       62.89      3.90 o 
  -1   0  17        8.89       13.26      2.54 o 
   0   0  17        9.77       10.60      2.21 o 
   1   0  17        0.09        0.00      2.04 o 
   2   0  17      255.56      284.62      9.44 o 
  -3   1  17       37.49       39.51      6.78 o 
  -2   1  17       59.78       68.37      3.61 o 
  -1   1  17        0.50        0.10      1.59 o 
   0   1  17       12.04        4.61      1.91 o 
   1   1  17        0.40        1.86      2.08 o 
   2   1  17       71.30       69.95      9.20 o 
  -2   2  17       77.28       81.50      4.55 o 
  -1   2  17       10.82       10.82      2.54 o 
   0   2  17       29.03       24.09      3.48 o 
   1   2  17        2.77        2.62      2.27 o 
  -1  -7  18       13.69       14.81      2.93 o 
   0  -7  18       16.12       12.43      2.98 o 
   1  -7  18       84.18       86.18      7.32 o 
   2  -7  18       35.31       26.48      5.23 o 
  -1  -6  18        0.45        0.00      1.68 o 
   0  -6  18       79.30       85.15      4.44 o 
   1  -6  18      229.43      248.91     11.70 o 
   2  -6  18        3.56        2.93      3.39 o 
  -2  -5  18      105.04      113.63      4.33 o 
  -1  -5  18        4.58        8.55      5.44 o 
   0  -5  18        4.55        4.27      2.38 o 
   1  -5  18        9.12        3.20      3.22 o 
   2  -5  18       54.60       48.52      6.01 o 
  -2  -4  18        8.56        9.83      1.93 o 
  -1  -4  18       49.34       46.83      3.34 o 
   0  -4  18       17.83       13.53      2.81 o 
   1  -4  18        1.19        0.00      1.91 o 
   2  -4  18        6.26        5.98      3.49 o 
  -2  -3  18       63.49       59.83      3.39 o 
  -1  -3  18       38.71       34.72      3.01 o 
   0  -3  18      194.36      194.54      7.20 o 
   1  -3  18        0.25        1.56      2.26 o 
   2  -3  18        1.19        0.00      2.15 o 
  -2  -2  18        0.24        0.00      1.60 o 
  -1  -2  18        0.47        1.61      1.85 o 
   0  -2  18      230.08      236.63     11.65 o 
   1  -2  18        2.93        3.16      1.85 o 
   2  -2  18       11.64       10.46      2.95 o 
  -2  -1  18        4.03        4.24      1.92 o 
  -1  -1  18        1.30        0.73      1.86 o 
   0  -1  18       24.46       24.01      2.83 o 
   1  -1  18       22.20       20.56      2.72 o 
  -2   0  18      104.36      114.10      5.14 o 
  -1   0  18       18.76       14.39      2.32 o 
   0   0  18        1.14        0.95      2.11 o 
   1   0  18      148.09      144.01      6.72 o 
                                                 
